# Supplementary material for: A rapid systematic review of the effect of health or peer volunteers for diabetes self-management: Synthesizing evidence to guide social prescribing
Source: PLOS Glob Public Health. 2024 Dec 31;4(12):e0004071. doi: 10.1371/journal.pgph.0004071 (PMC11687712; doi:10.1371/journal.pgph.0004071)
Supplement: S1 File — (XLSX) [file pgph.0004071.s003.xlsx]

## Sheet: Data
Number	Author, year	Title	Include/Exclude/Irrelevant	Exclusion Reason
1	Chan 2014	Effects of Telephone-Based Peer Support in Patients With Type 2 Diabetes Mellitus Receiving Integrated Care A Randomized Clinical Trial	Included
2	Heisler 2019	Effectiveness of technologically enhanced peer support in improving glycemic management among predominantly African American, low-income adults with diabetes	Included
3	Hsu 2021	Clinical outcomes and oral health-related quality of life after periodontal treatment with community health worker strategy in patients with type 2 diabetes: A randomized controlled study	Included
4	Long 2020	Effect of Peer Mentors in Diabetes Self-management vs Usual Care on Outcomes in US Veterans With Type 2 Diabetes A Randomized Clinical Trial	Included
5	Sampson 2021	Effects of the Norfolk diabetes prevention lifestyle intervention (NDPS) on glycaemic control in screen-detected type 2 diabetes: a randomised controlled trial.	Included
6	Sazlina 2015	Effectiveness of Personalized Feedback Alone or Combined with Peer Support to Improve Physical Activity in Sedentary Older Malays with Type 2 Diabetes: A Randomized Controlled Trial.	Included
7	Siminerio 2013	Who can provide diabetes self-management support in primary care? Findings from a randomized controlled trial.	Included
8	Sreedevi 2017	The Effect of Yoga and Peer Support Interventions on the Quality of Life of Women with Diabetes: Results of a Randomized Controlled Trial.	Included
9	Tang 2022	From clinic to community: A randomized controlled trial of a peer support model for adults with type 2 diabetes from specialty care settings in British Columbia.	Included
10	Yeung 2018	Determinants of hospitalization in Chinese patients with type 2 diabetes receiving a peer support intervention and JADE integrated care: the PEARL randomised controlled trial	Included
11	Afshar 2022	"Tis Better to Give Than to Receive?" Health-related Benefits of Delivering Peer Support in Type 2 Diabetes: An Explanatory Sequential Mixed-methods Study	Excluded	Exclusion reason: Not an RCT
12	Agarwal 2019	Pilot randomized controlled trial of a complex intervention for diabetes self-management supported by volunteers, technology, and interprofessional primary health care teams.	Excluded	Exclusion reason: Feasibility study
13	Ahlmark 2017	M√¶nd i K√∏benhavn: Formativ procesevaluering af et peer-til-peer projekt for m√¶nd i risiko for type 2 diabetes	Excluded	Exclusion reason: Not an RCT
14	Ahmadi 2018	The outcomes of peer-led diabetes education in comparison to education delivered by health professionals in Iranian patients	Excluded	Exclusion reason: Group peer-based
15	Aihua 2014	Application of peer support education in insulin standard injection of diabetes mellitus patients.	Excluded	Exclusion reason: Not an RCT
16	Akena 2020	The development and tailoring of a peer support program for patients with diabetes mellitus and depression in a primary health care setting in Central Uganda	Excluded	Exclusion reason: Not an RCT
17	Andreae 2020	Peer-Delivered Cognitive Behavioral Training to Improve Functioning in Patients With Diabetes: A Cluster-Randomized Trial	Excluded	Exclusion reason: Cluster randomized trial
18	Andreae 2021	Peer-delivered Cognitive Behavioral Therapy-based Intervention Reduced Depression and Stress in Community Dwelling Adults With Diabetes and Chronic Pain: A Cluster Randomized Trial	Excluded	Exclusion reason: Cluster randomized trial
19	Andreae 2021	Peer coach delivered storytelling program improved diabetes medication adherence: A cluster randomized trial	Excluded	Exclusion reason: Cluster randomized trial
20	Aponte 2017	Health effectiveness of community health workers as a diabetes self-management intervention	Excluded	Exclusion reason: Not volunteers, paid CHW
21	Assah 2015	Community-based peer support significantly improves metabolic control in people with Type 2 diabetes in Yaounde, Cameroon	Excluded	Exclusion reason: Not an RCT
22	Aswathy 2013	Peer support as a strategy for effective management of diabetes in India	Excluded	Exclusion reason: Commentary
23	Ayala 2015	Puentes hacia una mejor vida (bridges to a better life): outcome of a diabetes control peer support intervention	Excluded	Exclusion reason: Group peer-based
24	Ayala 2023	Facilitators of peer leader retention within a Type 2 diabetes intervention trial for US Latinos/Hispanics of Mexican origin	Excluded	Exclusion reason: Not an RCT
25	Azadbakht 2023	The Effect of a Peer Social Support Network Intervention on Self-management of the Elderly With Type 2 Diabetes	Excluded	Exclusion reason: Not an RCT
26	Beasley 2021	A community health worker‚Äìled intervention to improve blood pressure control in an immigrant community with comorbid diabetes: data from two randomized, controlled trials conducted in 2011‚Äì2019	Excluded	Exclusion reason: Not volunteers, paid CHW
27	Behun 2017	Peer-Led Diabetes Self-Management Program for Patients With Glycated Hemoglobin Values Greater Than 7%	Excluded	Exclusion reason: Conference abstract
28	Blecker 2022	A Project ECHO and community health worker intervention for patients with diabetes	Excluded	Exclusion reason: Not an RCT
29	Bouchonville 2018	Endo echo improves primary care provider and community health worker self-efficacy in complex diabetes management in medically underserved communities	Excluded	Exclusion reason: Not volunteers, paid CHW
30	Butler 2016	Health Coaching with Peer Support to Improve Diabetes Self-Management Education	Excluded	Exclusion reason: Conference abstract
31	Cade 2009	Can peer educators influence healthy eating in people with diabetes? Results of a randomized controlled trial	Excluded	Exclusion reason: <2013
32	Campos 2018	Effectiveness of a Community Health Worker-Led Diabetes Intervention among Older and Younger Latino Participants: Results from a Randomized Controlled Trial.	Excluded	Exclusion reason: Not volunteers, paid CHW
33	Carrasquillo 2014	Rationale and design of the Miami Healthy Heart Initiative: a randomized controlled study of a community health worker intervention among Latino patients with poorly controlled diabetes.	Excluded	Exclusion reason: Study protocol
34	Carrasquillo 2017	Effect of a Community Health Worker Intervention Among Latinos With Poorly Controlled Type 2 Diabetes: The Miami Healthy Heart Initiative Randomized Clinical Trial.	Excluded	Exclusion reason: Not volunteers, paid CHW
35	Casten 2022	A randomized controlled trial to test the efficacy of a diabetes behavioral intervention to prevent memory decline in older blacks/African Americans with diabetes and mild cognitive impairment.	Excluded	Exclusion reason: Study protocol
36	Castillo-Hernandez 2021	Peer support added to diabetes education improves metabolic control and quality of life in mayan adults living with type 2 diabetes: a randomized controlled trial	Excluded	Exclusion reason: Group peer-based
37	Castillo-Hernandez 2021	Lessons Learned from a Peer-Supported Diabetes Education Program in Two Dissimilar Mayan Communities	Excluded	Exclusion reason: Group peer-based
38	Chang 2018	Community Health Workers, Access to Care, and Service Utilization Among Florida Latinos: A Randomized Controlled Trial.	Excluded	Exclusion reason: Not volunteers, paid CHW
39	Chen 2021	A preliminary study on the effects of the Peer-Led Self-Management (PLSM) program on self-efficacy, self-management, and physiological measures in older adults with diabetes: A block randomized controlled trial.	Excluded	Exclusion reason: Group peer-based
40	Chen 2021	A Theory-Based Self-Management Training Program for Older Adult Peer Leaders with Diabetes: A Feasibility Assessment	Excluded	Exclusion reason: Feasibility study
41	Cherrington 2018	Impact of Peer Support on Acute Care Visits and Hospitalizations for Individuals With Diabetes and Depressive Symptoms: A Cluster-Randomized Controlled Trial.	Excluded	Exclusion reason: Cluster randomized trial
42	Coleman 2021	Introduction of a community health worker diabetes coach improved glycemic control in an urban primary care clinic	Excluded	Exclusion reason: Not an RCT
43	Collinsworth 2013	Effectiveness of a community health worker‚Äìled diabetes self-management education program and implications for CHW involvement in care coordination strategies	Excluded	Exclusion reason: Not an RCT
44	Dang 2014	Race/Ethnic Disparities in Weight and Glycemia in Older Adults Receiving Lifestyle Interventions Via Peer-Leaders with or without Mobile Enhancement for Diabetes Prevention and Management	Excluded	Exclusion reason: Conference abstract
45	Davis 2016	A peer-led diabetes education program in a homeless community to improve diabetes knowledge and empowerment	Excluded	Exclusion reason: Not an RCT
46	Debussche 2018	Structured peer-led diabetes self-management and support in a low-income country: The ST2EP randomised controlled trial in Mali	Excluded	Exclusion reason: Group peer-based
47	Deng 2016	Peer Support Training Improved the Glycemic Control, Insulin Management, and Diabetic Behaviors of Patients with Type 2 Diabetes in Rural Communities of Central China: A Randomized Controlled Trial.	Excluded	Exclusion reason: Group peer-based
48	DePue 2013	Nurse-community health worker team improves diabetes care in American Samoa: results of a randomized controlled trial.	Excluded	Exclusion reason: Not volunteers, paid CHW
49	deSouza 2017	Efficacy of an education course delivered to community health workers in diabetes control: A randomized clinical trial	Excluded	Exclusion reason: Not volunteers, paid CHW
50	DitaHannaFebriani 2020	Peer Support Intervention‚Äôs Impact on Glycemic Control Among Type 2 Diabetes Mellitus Patients	Excluded	Exclusion reason: Review
51	Duggan 2014	Diabetes prevention in Hispanics: report from a randomized controlled trial.	Excluded	Exclusion reason: Not volunteers, paid CHW
52	Fallas 2020	Improving self-care management in low-income Latinos with type 2 diabetes using peer-led US conversation maps: A quality improvement project in a free clinic	Excluded	Exclusion reason: Not an RCT
53	Ferrari 2023	Peer Support in the Management of Diabetes to Improve Cardiovascular Disease Outcomes in Low-and Middle-Income Countries (LMICs)	Excluded	Exclusion reason: Review
54	Garner 2022	Trained Volunteers With Type 2 Diabetes Experience Significant Health Benefits When Providing Peer Support	Excluded	Exclusion reason: Group peer-based
55	Gary 2004	A randomized controlled trial of the effects of nurse case manager and community health worker team interventions in urban African-Americans with type 2 diabetes	Excluded	Exclusion reason: <2013
56	Ghasemi 2017	The effect of peer group training on self-care of elderly with diabetes mellitus	Excluded	Exclusion reason: Group peer-based
57	Ghasemi 2019	Effect of Peer Group Education on the Quality of Life of Elderly Individuals with Diabetes: A Randomized Clinical Trial	Excluded	Exclusion reason: Group peer-based
58	Ghasemi 2021	The Effect of Peer Support on Foot Care in Patients with Type 2 Diabetes	Excluded	Exclusion reason: Group peer-based
59	Gray 2021	Improvements in physical activity and some dietary behaviors in a community health worker-led diabetes self-management intervention for adults with low incomes: results from a randomized controlled trial.	Excluded	Exclusion reason: Not volunteers, paid CHW
60	Gyawali 2018	Diabetes management training for female community health volunteers in Western Nepal: an implementation experience	Excluded	Exclusion reason: Cluster randomized trial
61	Gyawali 2021	Effectiveness of a Female Community Health Volunteer-Delivered Intervention in Reducing Blood Glucose Among Adults With Type 2 Diabetes An Open-Label, Cluster Randomized Clinical Trial	Excluded	Exclusion reason: Cluster randomized trial
62	Haregu 2023	A peer support program results in greater health benefits for peer leaders than other participants: evidence from the Kerala diabetes prevention program	Excluded	Exclusion reason: participants with pre-diabetes
63	Heisler 2010	Diabetes Control With Reciprocal Peer Support Versus Nurse Care Management A Randomized Trial	Excluded	Exclusion reason: <2013
64	Heisler 2013	How best to sustain improvements in glycemic control achieved in diabetes self-management training programs? A randomized controlled trial comparing peer mentoring with community health worker (CHW) outreach	Excluded	Exclusion reason: Conference abstract
65	Heisler 2014	Comparison of community health worker-led diabetes medication decision-making support for low-income Latino and African American adults with diabetes using e-health tools versus print materials: a randomized, controlled trial.	Excluded	Exclusion reason: Not volunteers, paid CHW
66	Heisler 2023	Using Peer Support to Prevent Diabetes: Results of a Pragmatic RCT	Excluded	Exclusion reason: participants with pre-diabetes
67	Hemetek 2024	DiabPeerS - Facilitating peer support for people with type 2 diabetes via instant messaging groups to improve DSM	Excluded	Exclusion reason: Conference abstract
68	Hofer 2017	Mediators and Moderators of Improvements in Medication Adherence: Secondary Analysis of a Community Health Worker-Led Diabetes Medication Self-Management Support Program	Excluded	Exclusion reason: Not volunteers, paid CHW
69	Huang 2019	Cost-effectiveness analysis of a cluster-randomized, culturally tailored, community health worker home-visiting diabetes intervention versus standard care in American Samoa	Excluded	Exclusion reason: Cluster randomized trial
70	Hughes 2016	Community-based diabetes community health worker intervention in an underserved Chicago population	Excluded	Exclusion reason: Not an RCT
71	Ilkafah 2014	Peer Group Support on Self-Efficacy, Glicemic Control and Self Care Activities in Diabetes Mellitus Patients	Excluded	Exclusion reason: Not an RCT
72	Irawan 2019	The Effectiveness of Family Peer Group Education Intervention on Family Support of Type II Diabetes Mellitus Patients	Excluded	Exclusion reason: Family Peer Support
73	Iriani 2018	Efektivitas Peer Group Diabetes Self Care Education terhadap Diabetes Self Care Activities Pasien DM	Excluded	Exclusion reason: Not an RCT
74	Islam 2013	A randomized-controlled, pilot intervention on diabetes prevention and healthy lifestyles in the New York City Korean community.	Excluded	Exclusion reason: Feasibility study
75	Islam 2013	Evaluation of a community health worker pilot intervention to improve diabetes management in Bangladeshi immigrants with type 2 diabetes in New York City	Excluded	Exclusion reason: Not volunteers, paid CHW
76	Islam 2018	A culturally tailored community health worker intervention leads to improvement in patient-centered outcomes for immigrant patients with type 2 diabetes	Excluded	Exclusion reason: Not volunteers, paid CHW
77	Jain 2018	Community health worker interventions in type 2 diabetes mellitus patients: Assessing the feasibility and effectiveness in Rural Central India	Excluded	Exclusion reason: wrong outcomes
78	Johansson 2016	Effectiveness of a peer support programme versus usual care in disease management of diabetes mellitus type 2 regarding improvement of metabolic control: a cluster-randomised controlled trial	Excluded	Exclusion reason: Cluster randomized trial
79	Johansson 2017	Cost analysis of a peer support programme for patients with type 2 diabetes: a secondary analysis of a controlled trial	Excluded	Exclusion reason: wrong outcomes
80	Ju 2018	Effect of peer support on diabetes distress: a cluster randomized controlled trial.	Excluded	Exclusion reason: Cluster randomized trial
81	Juul 2018	Relationships between health literacy, motivation and diet and physical activity in people with type 2 diabetes participating in peer-led support groups	Excluded	Exclusion reason: Not an RCT
82	Kaselitz 2019	Peer characteristics associated with improved glycemic control in a randomized controlled trial of a reciprocal peer support program for diabetes.	Excluded	Exclusion reason: wrong outcomes
83	Kenya 2014	Glucometer use and glycemic control among Hispanic patients with diabetes in southern Florida.	Excluded	Exclusion reason: Not volunteers, paid CHW
84	Kenya 2015	A profile of Latinos with poorly controlled diabetes in South Florida.	Excluded	Exclusion reason: Not volunteers, paid CHW
85	Khavasi 2017	The effect of peer education on diabetes quality of life in patients with type 2 diabetes: A randomized clinical trial	Excluded	Exclusion reason: In hospital (not community-based)
86	Khiyali 2021	The effect of peer group on self-care behaviors and glycemic index in elders with type II diabetes	Excluded	Exclusion reason: Not an RCT
87	Khodneva 2016	Volunteer peer support, diabetes, and depressive symptoms: results from the ENCOURAGE trial	Excluded	Exclusion reason: Cluster randomized trial
88	Khodneva 2021	Peer Support Intervention Improves Pain-Related Outcomes Among Rural Adults With Diabetes and Chronic Pain at 12-Month Follow-Up	Excluded	Exclusion reason: Cluster randomized trial
89	Kim 2016	Community Health Workers Versus Nurses as Counselors or Case Managers in a Self-Help Diabetes Management Program	Excluded	Exclusion reason: Not volunteers, paid CHW
90	Kisokanth 2018	Effectiveness of nurse case management and peer support in improvement of glycemic control among diabetes mellitus patients in the teaching hospital, Batticaloa District, Sri Lanka	Excluded	Exclusion reason: Conference abstract
91	Koscielniak 2018	Building infrastructure for diabetes self-management support in church-based settings-results of a 15-month cluster-randomized controlled trial	Excluded	Exclusion reason: Conference abstract
92	LeBrón 2022	Using path analysis to model the process of change in HbA1c among African Americans and Latinos in a community health worker diabetes intervention	Excluded	Exclusion reason: Not an RCT
93	Li 2022	Community Health Worker-Led mHealth-Enabled Diabetes Self-management Education and Support Intervention in Rural Latino Adults: Single-Arm Feasibility Trial.	Excluded	Exclusion reason: Feasibility study
94	Lind 2024	Peer support for adults with type 2 diabetes starting continuous glucose monitoring-An exploratory randomised controlled trial.	Excluded	Exclusion reason: Group peer-based
95	Litchman 2018	The diabetes online community: Older adults supporting self-care through peer health	Excluded	Exclusion reason: Not an RCT
96	Litchman 2022	Continuous Glucose Monitoring Plus an Online Peer Support Community Reinforces Healthy Behaviors in Hispanic Adults With Type 2 Diabetes	Excluded	Exclusion reason: Not an RCT
97	Liu 2015	Effect of peer education on self‚Äêmanagement and psychological status in type 2 diabetes patients with emotional disorders	Excluded	Exclusion reason: Not an RCT
98	Liu 2019	Long-term Effect of Peer Support Intervention on Diabetes-related Knowledge Level and Self-management in Type 2 Diabetic Patients	Excluded	Exclusion reason: Group peer-based
99	Long 2018	The long-term effectiveness of peer mentoring to improve glucose control in veterans withdiabetes: A randomized controlled trial (RCT)	Excluded	Exclusion reason: Conference abstract
100	Long 2018	Using former mentees to provide peer mentoring to improve glucose control in veterans withdiabetes: A randomized controlled trial (RCT)	Excluded	Exclusion reason: Conference abstract;
101	Lutes 2017	A Community Health Worker-Delivered Intervention in African American Women with Type 2 Diabetes: A 12-Month Randomized Trial	Excluded	Exclusion reason: Not volunteers, paid CHW
102	Lynch 2014	A self-management intervention for African Americans with comorbid diabetes and hypertension: a pilot randomized controlled trial.	Excluded	Exclusion reason: Feasibility study
103	McDermott 2015	Community health workers improve diabetes care in remote Australian Indigenous communities: results of a pragmatic cluster randomized controlled trial.	Excluded	Exclusion reason: Cluster randomized trial
104	McGowan 2018	Role and Effectiveness of Peer Coaching in the Continuity of Diabetes Care	Excluded	Exclusion reason: Conference abstract
105	Micikas 2015	A community health worker intervention for diabetes self-management among the Tz‚Äôutujil Maya of Guatemala	Excluded	Exclusion reason: Not an RCT
106	Miller 2015	A Translational Worksite Diabetes Prevention Trial Improves Psychosocial Status, Dietary Intake, and Step Counts among Employees with Prediabetes: A Randomized Controlled Trial.	Excluded	Exclusion reason: participants with pre-diabetes
107	Mizokami-Stout 2021	Diabetes distress and glycemic control in type 2 diabetes: mediator and moderator analysis of a peer support intervention	Excluded	Exclusion reason: wrong outcomes
108	Mohsenikhah 2018	Effects of peer-education on quality of life in adults with type 2 diabetes	Excluded	Exclusion reason: Not an RCT
109	Moskowitz 2013	Peer coaching to improve diabetes self-management: which patients benefit most?	Excluded	Exclusion reason: Not an RCT
110	Murayama 2017	Does Racial/Ethnic Identity Influence the Effectiveness of a Community Health Worker Intervention for African American and Latino Adults With Type 2 Diabetes?	Excluded	Exclusion reason: Not volunteers, paid CHW
111	Mwangi 2020	Feasibility of a cluster randomized controlled trial on the effectiveness of peer-led health education interventions to increase uptake of retinal examination for diabetic retinopathy in Kirinyaga, Kenya: a pilot trial.	Excluded	Exclusion reason: Feasibility study
112	Myneni 2020	Diabetes Self-Management in the Age of Social Media: Large-Scale Analysis of Peer Interactions Using Semiautomated Methods	Excluded	Exclusion reason: Not an RCT
113	Nelson 2016	Peer support for achieving independence in diabetes (peeraid): Results of a randomized controlled trial of community health worker assisted self-management support among low-income adults with diabetes	Excluded	Exclusion reason: Conference abstract
114	Nelson 2017	Randomized controlled trial of a community health worker self-management support intervention among low-income adults with diabetes, Seattle, Washington, 2010‚Äì2014	Excluded	Exclusion reason: Not volunteers, paid CHW
115	NOCHOPInvestigators 2015	Results of the Northern Manhattan Diabetes Community Outreach Project: A Randomized Trial Studying a Community Health Worker Intervention to Improve Diabetes Care in Hispanic Adults. Diabetes Care 2014;37:963-969 RESPONSE	Excluded	Exclusion reason: Commentary
116	Okoro 2018	Culturally Appropriate Peer-Led Behavior Support Program for African Americans With Type 2 Diabetes	Excluded	Exclusion reason: Not an RCT
117	OsitaOkoro 2022	African American Adults with Type 2 Diabetes Preferences and Barriers to Participating in a Peer Support Program.	Excluded	Exclusion reason: Not an RCT
118	Palmas 2014	Results of the Northern Manhattan Diabetes Community Outreach Project: A Randomized Trial Studying a Community Health Worker Intervention to Improve Diabetes Care in Hispanic Adults	Excluded	Exclusion reason: Not volunteers, paid CHW
119	Pan 2016	Peer support in improving self-efficacy of rural patients with type 2 diabetes and the application of drugs to reduce the pain from diabetes	Excluded	Exclusion reason: Group peer-based
120	Park 2015	Improving diabetes management and cardiovascular risk factors through peer-led self-management support groups in Western Kenya	Excluded	Exclusion reason: Not an RCT
121	Peimani 2018	A peer support intervention in improving glycemic control in patients with type 2 diabetes	Excluded	Exclusion reason: Group peer-based
122	Piatt 2018	Cost-effectiveness of diabetes self-management education and support in the community-projections from a randomized controlled trial	Excluded	Exclusion reason: Conference abstract
123	Piatt 2018	Integration and Utilization of Peer Leaders for Diabetes Self-Management Support: Results From Project SEED (Support, Education, and Evaluation in Diabetes)	Excluded	Exclusion reason: Cluster randomized trial
124	Pienaar 2021	The impact of a face-to-face peer-support intervention on adults with type 2 diabetes: a cluster-randomised trial	Excluded	Exclusion reason: Cluster randomized trial
125	Piette 2013	A diabetes peer support intervention that improved glycemic control: mediators and moderators of intervention effectiveness	Excluded	Exclusion reason: <2013
126	Presley 2020	Mobile-Enhanced Peer Support for African Americans with Type 2 Diabetes: a Randomized Controlled Trial.	Excluded	Exclusion reason: Not volunteers, paid CHW
127	Prezio 2013	Community Diabetes Education (CoDE) for uninsured Mexican Americans: a randomized controlled trial of a culturally tailored diabetes education and management program led by a community health worker.	Excluded	Exclusion reason: Not volunteers, paid CHW
128	Prezio 2014	Evaluation of quality improvement performance in the Community Diabetes Education (CoDE) program for uninsured Mexican Americans: results of a randomized controlled trial.	Excluded	Exclusion reason: Not volunteers, paid CHW
129	Qian 2020	Effectiveness of peer-supported self-management group intervention in patients with type 2 diabetes	Excluded	Exclusion reason: Not an RCT
130	Qian 2023	Diabetes distress mediates the relationship between depressive symptoms and glycaemic control among adults with type 2 diabetes: Findings from a multi-site diabetes peer support intervention	Excluded	Exclusion reason: Not an RCT
131	Rahmani 2020	Decreasing Blood Sugar Levels Through Modification of Diabetes Exercise and Peer Group Support.	Excluded	Exclusion reason: Not an RCT
132	Rahul 2021	Effectiveness of a Non-pharmacological Intervention to Control Diabetes Mellitus in a Primary Care Setting in Kerala: A Cluster-Randomized Controlled Trial.	Excluded	Exclusion reason: Cluster randomized trial
133	Rao 2015	Long-Term Impact of a Community Health Worker Intervention on Diabetes Control in American Samoa.	Excluded	Exclusion reason: Not volunteers, paid CHW
134	Riddell 2016	Cardiovascular risk outcome and program evaluation of a cluster randomised controlled trial of a community-based, lay peer led program for people with diabetes	Excluded	Exclusion reason: Cluster randomized trial
135	Rogers 2014	Diabetes Peer Coaching Do "Better Patients" Make Better Coaches?	Excluded	Exclusion reason: Not an RCT
136	Rosyida 2020	The effectiveness of a smartphone-based online peer group on type II diabetes mellitus patients self-empowerment in a primary healthcare center in Indonesia	Excluded	Exclusion reason: Not an RCT
137	Rothschild 2013	MATCH: a randomized controlled trial of a community health worker intervention for Mexican Americans with type 2 diabetes mellitus	Excluded	Exclusion reason: Not volunteers, paid CHW
138	Ryabov 2014	Cost-effectiveness of Community Health Workers in controlling diabetes epidemic on the US-Mexico border	Excluded	Exclusion reason: Not volunteers, paid CHW
139	Sadler 2014	Lessons learned from The Black Cosmetologists Promoting Health Program: a randomized controlled trial testing a diabetes education program	Excluded	Exclusion reason: participants with pre-diabetes
140	Safford 2015	Peer coaches to improve diabetes outcomes in rural Alabama: a cluster randomized trial	Excluded	Exclusion reason: Cluster randomized trial
141	Samudera 2021	Effect of community and peer support based healthy lifestyle program (CP-HELP) on self care behavior and fasting blood glucose in patient with type 2 Diabetes Mellitus	Excluded	Exclusion reason: Not an RCT
142	Sanguanprasit 2016	Village health volunteers as peer supports for glycemic control among type 2 diabetes patients in Thailand	Excluded	Exclusion reason: Not an RCT
143	Santiago 2020	Community peer trainings to provide selfmanagement support in type 2 diabetes	Excluded	Exclusion reason: Not an RCT
144	Sathish 2013	Cluster randomised controlled trial of a peer-led lifestyle intervention program: study protocol for the Kerala diabetes prevention program	Excluded	Exclusion reason: Study protocol
145	Septiani 2020	EFFECT OF PEER GROUP SUPPORT ON SELF-CARE MANAGEMENT IN DIABETES MELLITUS PATIENTS IN KEMBARAN SUB-DISTRICT	Excluded	Exclusion reason: Not an RCT
146	Seuring 2019	Using peer education to improve diabetes management and outcomes in a low-income setting: a randomized controlled trial.	Excluded	Exclusion reason: Cluster randomized trial
147	Shah 2023	A Culturally Adapted, Telehealth, Community Health Worker Intervention on Blood Pressure Control among South Asian Immigrants with Type II Diabetes: Results from the DREAM Atlanta Intervention	Excluded	Exclusion reason: Not volunteers, paid CHW
148	Shah 2023	Influence to Inspire (I2I)‚ÄìA Novel Diabetes Peer Support Program	Excluded	Exclusion reason: Not an RCT
149	ShahrakiMoghadam 2022	Comparison of the Effect of Peer Education and Self-learning Module on Self-Care of Patients with Type II Diabetes	Excluded	Exclusion reason: Group peer-based
150	Sharp 2018	Community Health Workers Supporting Clinical Pharmacists in Diabetes Management: A Randomized Controlled Trial.	Excluded	Exclusion reason: Not volunteers, paid CHW
151	Shearer 2021	Cost-Effectiveness of Peer-Educator-Delivered Lifestyle Modification for Type 2 Diabetes Prevention in a Young Healthy Population in Sri Lanka: A Trial-Based Economic Evaluation and Economic Model	Excluded	Exclusion reason: mean age <40 years
152	Shiyanbola 2019	Preliminary Feasibility of a Peer-supported Diabetes Medication Adherence Intervention for African Americans	Excluded	Exclusion reason: Feasibility study
153	Signal 2020	A Mobile- and Web-Based Health Intervention Program for Diabetes and Prediabetes Self-Management (BetaMe/Melon): Process Evaluation Following a Randomized Controlled Trial.	Excluded	Exclusion reason: wrong outcomes
154	Simmons 2013	Testing a peer support intervention for people with type 2 diabetes: a pilot for a randomised controlled trial	Excluded	Exclusion reason: Feasibility study
155	Simmons 2015	Impact of community based peer support in type 2 diabetes: a cluster randomised controlled trial of individual and/or group approaches	Excluded	Exclusion reason: Cluster randomized trial
156	Simmons 2015	RAPSID: RCT of Diabetes Peer Support	Excluded	Exclusion reason: Cluster randomized trial
157	Sittipreechachan 2022	A Community Health Volunteer Involvement Program for Glycated Hemoglobin Reduction Among Thai Patients With Uncontrolled Type 2 Diabetes: A Mixed-Method Study	Excluded	Exclusion reason: Not an RCT
158	Spencer 2013	Influence of a community health worker intervention on mental health outcomes among low-income Latino and African American adults with type 2 diabetes	Excluded	Exclusion reason: Not volunteers, paid CHW
159	Spencer 2018	Outcomes at 18 months from a community health worker and peer leader diabetes self-management program for Latino adults	Excluded	Exclusion reason: Group peer-based
160	Sreedevi 2017	A Randomized controlled trial of the effect of yoga and peer support on glycaemic outcomes in women with type 2 diabetes mellitus: a feasibility study.	Excluded	Exclusion reason: Feasibility study
161	Sukraeny 2022	Optimalisasi Selfcare Management Melalui Peer Group Support Pada Penderita Diabetes Mellitus	Excluded	Exclusion reason: Not an RCT
162	Sulaiman 2013	Peer-supported diabetes prevention program for Turkish-and arabic-speaking communities in australia	Excluded	Exclusion reason: Not an RCT
163	Taheri 2019	Effect of Peer Assisted Learning (PAL) education on knowledge, attitude and behavior related to prevention and control of diabetes	Excluded	Exclusion reason: Not an RCT
164	TAMPILANG 2018	Efektifitas Peer Group Support Dalam Meningkatkan Kepatuhan Perawatan Penderita Diabetes Melitus Tipe Ii Di Wilayah Kerja Puskesmas Kakas Kabupaten Minahasa	Excluded	Exclusion reason: Graduate thesis
165	Tang 2014	Comparative effectiveness of peer leaders and community health workers in diabetes self-management support: results of a randomized controlled trial.	Excluded	Exclusion reason: Conference abstract
166	Tang 2014	Comparative effectiveness of peer leaders and community health workers in diabetes self-management support: Results of a randomized, controlled trial	Excluded	Exclusion reason: Conference abstract
167	Tang 2015	Peer-Led, Empowerment-Based Approach to Self-Management Efforts in Diabetes (PLEASED): A Randomized Controlled Trial in an African American Community	Excluded	Exclusion reason: Group peer-based
168	Taniguchi 2017	Evaluation of a multi-faceted diabetes care program including community-based peer educators in Takeo province, Cambodia, 2007-2013	Excluded	Exclusion reason: Not an RCT
169	Tazangi 2022	The Effect of Peer Group-Based Training Using Health Belief Model on Quality of Life and Foot Ulcer Self-Care Behaviour in Patients with Type 2 Diabetes: A Randomized Controlled Clinical Trial	Excluded	Exclusion reason: Group peer-based
170	Thankappan 2018	A peer-support lifestyle intervention for preventing type 2 diabetes in India: A cluster-randomized controlled trial of the Kerala Diabetes Prevention Program.	Excluded	Exclusion reason: participants with pre-diabetes
171	Thom 2013	Impact of peer health coaching on glycemic control in low-income patients with diabetes: a randomized controlled trial.	Excluded	Exclusion reason: wrong outcomes
172	Thuita 2020	Effect of a nutrition education programme on the metabolic syndrome in type 2 diabetes mellitus patients at a level 5 Hospital in Kenya: "a randomized controlled trial".	Excluded	Exclusion reason: Group peer-based
173	Tini 2023	Impact of the Community Health Worker Intervention Program on the Self-efficacy and Family Support for Foot Care in Patients with Diabetes Mellitus	Excluded	Exclusion reason: Not an RCT
174	Tini 2023	Community Health Worker Intervention Program on Self-Efficacy and Family Support in Foot Care on Diabetes Mellitus Patients	Excluded	Exclusion reason: Not an RCT
175	Trevisi 2020	Community Outreach for Navajo People Living with Diabetes: Who Benefits Most?	Excluded	Exclusion reason: Not an RCT
176	Vivian 2022	Peers empowering peers-feasibility of a peer educator training program to prevent diabetes	Excluded	Exclusion reason: Not an RCT
177	Wagner 2016	A randomized, controlled trial of a stress management intervention for Latinos with type 2 diabetes delivered by community health workers: Outcomes for psychological wellbeing, glycemic control, and cortisol.	Excluded	Exclusion reason: Not volunteers, paid CHW
178	Wagner 2022	Self-reported outcomes of a randomized trial comparing three community health worker interventions for diabetes prevention among Cambodian Americans with depression	Excluded	Exclusion reason: Not volunteers, paid CHW
179	Wagner 2023	Community-based diabetes prevention randomized controlled trial in refugees with depression: effects on metabolic outcomes and depression.	Excluded	Exclusion reason: Not volunteers, paid CHW
180	Wan 2018	Effect of peer support education on the survival quality of urbanized type 2 diabetes patients in rural areas	Excluded	Exclusion reason: Group peer-based
181	Wang 2022	Effect of peer support on adults with diabetes-related peripheral neuropathy	Excluded	Exclusion reason: Not an RCT
182	Whitehouse 2023	Digital Health and Community Health Worker Support for Diabetes Management: a Randomized Controlled Trial.	Excluded	Exclusion reason: Not volunteers, paid CHW
183	Wichit 2017	Randomized controlled trial of a family-oriented self-management program to improve self-efficacy, glycemic control and quality of life among Thai individuals with Type 2 diabetes.	Excluded	Exclusion reason: Not volunteers, paid CHW
184	Wijayanti 2019	Effect of Peer Education on Self Care Patients Diabetes Mellitus in RSUD Panembahan Senopati Bantul Yogyakarta	Excluded	Exclusion reason: Not an RCT
185	Wijayanti 2021	Efektivitas Peer Education Covid-19 terhadap Tingkat Kecemasan pada Pasien Lansia yang Mengalami Diabetes Mellitus	Excluded	Exclusion reason: Not an RCT
186	Wildman 2021	Evaluation of a Community Health Worker Social Prescribing Program Among UK Patients With Type 2 Diabetes	Excluded	Exclusion reason: Not an RCT
187	Wingate 2017	Can peer support be cost saving? An economic evaluation of RAPSID: a randomized controlled trial of peer support in diabetes compared to usual care alone in East of England communities.	Excluded	Exclusion reason: Cluster randomized trial
188	Woods 2017	Measuring acceptability and efficacy of culturally sensitive peer-taught diabetes nutrition education for a low-income, low-literacy, Spanish-speaking Hispanic population	Excluded	Exclusion reason: Graduate thesis
189	Xia 2017	A study of the application of peer support education in improving the self-management ability of old patients with diabetes	Excluded	Exclusion reason: Group peer-based
190	Xu 2018	Evaluation of peer support education mode for type 2 diabetes control in rural residents	Excluded	Exclusion reason: Cluster randomized trial
191	Yang 2018	Effect of diabetes base education combined with peer education on type 2 diabetes	Excluded	Exclusion reason: wrong outcomes
192	Yao 2014	Effect of peer support intervention on diabetes distress: A pilot for a randomized controlled trial	Excluded	Exclusion reason: Feasibility study
193	Ye 2015	Influence of peer support on self management behavior of community empty nest elderly diabetes patients and their blood glucose and body mass index.	Excluded	Exclusion reason: Group peer-based
194	Ye 2021	Cost-effectiveness of a diabetes self-management education and support intervention led by community health workers and peer leaders: projections from the racial and ethnic approaches to community health Detroit trial	Excluded	Exclusion reason: wrong outcomes
195	Yin 2015	Effects of providing peer support on diabetes management in people with type 2 diabetes	Excluded	Exclusion reason: Not an RCT
196	Yuan-yuan 2022	Effect of peer-support education combined with general practice team-management mode on the level of knowledge, attitude, and practice of type-2 diabetes patients in the community	Excluded	Exclusion reason: Group peer-based
197	Zhao 2019	The Role of Peer Support Education Model in Management of Glucose and Lipid Levels in Patients with Type 2 Diabetes Mellitus in Chinese Adults	Excluded	Exclusion reason: Group peer-based
198	Zhong 2015	Peer support for diabetes management in primary care and community settings in Anhui Province, China	Excluded	Exclusion reason: Not an RCT
199		A single-center, randomized, controlled trial for the effect of a modified peer education model on attitudes among type 2 diabetes patients	Excluded	Exclusion reason: Study protocol
200		Patient led education to improve diabetes management in a low-income setting: a randomized controlled trial in Aceh, Indonesia	Excluded	Exclusion reason: Study protocol
201		The Effectiveness of Home Visits by Village Health Volunteers on Oral Hygiene and Oral Health practices of Patients with Type 2 Diabetes: a Randomized Controlled Trial	Excluded	Exclusion reason: wrong outcomes
202		Effectiveness of an intervention package to improve compliance to pills among patients with type 2 diabetes mellitus: a randomized controlled trial	Excluded	Exclusion reason: Study protocol
203		Mobile phone reminders and peer counseling to improve knowledge and practices to treatment for type 2 diabetes patients in Malaysia: a randomized controlled trial	Excluded	Exclusion reason: Study protocol
204		The Effectiveness of Health Education with Peer Educator Method on Self-Care Activities of Client with Type 2 Diabetes	Excluded	Exclusion reason: Conference abstract
205	√ñlmestig 2022	A single dose of exenatide had no effect on blood flow velocity in the middle cerebral artery in elderly healthy volunteers: Randomized, placebo-controlled, double-blind clinical trial	Irrelevant
206	Aalaa 2017	The Effectiveness of a Peer Coaching Education on Control and Management of Type 2 Diabetes in Women: A Protocol for a Randomized Controlled Trial.	Irrelevant
207	Abd-Elmoniem 2022	Endothelial Function and Coronary Arterial Imaging in Youth-Onset Type 2 Diabetes: Evidence for Early Vascular Aging Compared to Age-Matched Peers	Irrelevant
208	Abdulrhman 2013	Honey therapy in a patient volunteer with type 2 diabetes mellitus: case report	Irrelevant
209	Adejumo 2019	Nurse-Led Peer Facilitated Diabetes Prevention and Early Intervention Program	Irrelevant
210	Adolfsson 2014	A web-based support for pregnant women and new mothers with type 1 diabetes mellitus in Sweden (MODIAB-Web): study protocol for a randomized controlled trial.	Irrelevant
211	Aeberli 2013	Response to Comment on: Aeberli et al. Moderate amounts of fructose consumption impair insulin sensitivity in healthy young men: A randomized controlled trial. Diabetes Care 2013;36:150-156	Irrelevant
212	Aeberli 2013	Moderate amounts of fructose consumption impair insulin sensitivity in healthy young men: A randomized controlled trial	Irrelevant
213	Afshar 2022	Out of the mouths of Peer Leaders: Perspectives on how to improve a telephone‚Äêbased peer support intervention in type 2 diabetes	Irrelevant
214	Afshar 2022	Profiling ‚ÄúSuccess‚Äù: Demographic and Personality Predictors of Effective Peer Leaders in a Diabetes Self-management Intervention	Irrelevant
215	Agarwal 2019	The Community Health Assessment Program in the Philippines (CHAP-P) diabetes health promotion program for low- to middle-income countries: study protocol for a cluster randomized controlled trial.	Irrelevant
216	Aiello 2018	Targeting Aging with Functional Food: Pasta with Opuntia Single-Arm Pilot Study.	Irrelevant
217	Ajay 2014	A cluster-randomized controlled trial to evaluate the effects of a simplified cardiovascular management program in Tibet, China and Haryana, India: study design and rationale.	Irrelevant
218	Akbar 2024	Effectiveness of the Pasifika Women's Diabetes Wellness Program (PWDWP): Protocol for a Pilot Intervention and Feasibility Randomized Controlled Trial.	Irrelevant
219	Alaofe 2024	Social network interventions and dietary adherence among Type 2 Diabetes adults: a systematic review and meta-analysis	Irrelevant
220	AlisonTovar 2024	Strong Families Start at Home/Familias Fuertes Comienzan en Casa	Irrelevant
221	Allen 2023	Hispanic Diabetes Peer Facilitator Training Needs and Connections to Hispanics With Type 2 Diabetes	Irrelevant
222	Alshehri 2019	Peer Support Interventions For Hba1c Outcomes of Patients with Diabetes: A Meta-Analysis	Irrelevant
223	Alzamil 2020	Elevated Serum TNF-Œ± Is Related to Obesity in Type 2 Diabetes Mellitus and Is Associated with Glycemic Control and Insulin Resistance.	Irrelevant
224	Amari 2015	Using social media to reach Chinese and South Asian communities in British Columbia: the story of a peer‚Äìled diabetes prevention programme on Facebook	Irrelevant
225	Ameneh 2023	School-based peer-led diabetes intervention among female adolescents: a cluster randomized trial	Irrelevant
226	Amoakoh 2017	The effect of a clinical decision-making mHealth support system on maternal and neonatal mortality and morbidity in Ghana: study protocol for a cluster randomized controlled trial.	Irrelevant
227	Amoakoh 2019	Using Mobile Health to Support Clinical Decision-Making to Improve Maternal and Neonatal Health Outcomes in Ghana: Insights of Frontline Health Worker Information Needs.	Irrelevant
228	Amuta 2017	An examination of family, healthcare professionals, and peer advice on physical activity behaviors among adolescents at high risk for type 2 diabetes	Irrelevant
229	An 2024	Remote ischemic conditioning improves cerebral hemodynamics in symptomatic intracranial atherosclerosis: A PET/CT-guided randomized controlled study	Irrelevant
230	Andersen 2024	Empagliflozin to elderly and obese patients with increased risk of developing heart failure: Study protocol for the Empire Prevent trial program	Irrelevant
231	Andreae 2018	Development of a community health worker delivered cognitive behavioral training intervention for individuals with diabetes and chronic pain	Irrelevant
232	Andreae 2020	Peer coach delivered storytelling program for diabetes medication adherence: Intervention development and process outcomes	Irrelevant
233	Andrews 2016	Effect of a smoking cessation intervention for women in subsidized neighborhoods: A randomized controlled trial.	Irrelevant
234	Andriastuti 2022	Palliative Home Visit Intervention and Emergency Admission in Pediatric Cancer Children: A Randomized Controlled Trial.	Irrelevant
235	Anonymous 2017	Erratum to: Comparison of the acute-phase response after laparoscopic versus open aortobifemoral bypass surgery: A substudy of a randomized controlled trial [Erratum] (Vasc Health Risk Manag, (2016), 12, (371-378))	Irrelevant
236	Anwar 2023	IDF2022-0452 Peer Support for People with Diabetes By People with Diabetes: A Model of Emotional and Psychological Well-being	Irrelevant
237	Aoto 2022	Cognitive and Emotional Changes in Peer Educators of Type 2 Diabetes Patients After Starting Peer-Support Activities	Irrelevant
238	Arney 2020	The value of peer support for self‚Äêmanagement of diabetes among veterans in the Empowering Patients In Chronic care intervention	Irrelevant
239	Arpon 2017	Impact of Consuming Extra-Virgin Olive Oil or Nuts within a Mediterranean Diet on DNA Methylation in Peripheral White Blood Cells within the PREDIMED-Navarra Randomized Controlled Trial: A Role for Dietary Lipids.	Irrelevant
240	Arpon 2018	Impact of consuming extra-virgin olive oil or nuts within a mediterranean diet on DNA methylation in peripheral white blood cells within the PREDIMED-navarra randomized controlled trial: A role for dietary lipids	Irrelevant
241	Ashrafi 2022	Autopsy of a telephone-based peer support intervention: Exploring participants' perspectives of and experiences with a self-management support model for adults with type 2 diabetes from speciality care settings	Irrelevant
242	Ayoub-Charette 2023	Rationale, Design and Participants Baseline Characteristics of a Crossover Randomized Controlled Trial of the Effect of Replacing SSBs with NSBs versus Water on Glucose Tolerance, Gut Microbiome and Cardiometabolic Risk in Overweight or Obese Adult SSB Co	Irrelevant
243	Aziz 2018	Peer support to improve diabetes care: an implementation evaluation of the Australasian Peers for Progress Diabetes Program	Irrelevant
244	Baarts 2023	Age‚Äê and sex‚Äêspecific changes in visceral fat mass throughout the life‚Äêspan.	Irrelevant
245	Baig 2012	"One Can Learn From Other People's Experiences" Latino Adults' Preferences for Peer-Based Diabetes Interventions	Irrelevant
246	Baksi 2008	Peer advisers compared with specialist health professionals in delivering a training programme on self‚Äêmanagement to people with diabetes: a randomized controlled trial	Irrelevant
247	Balagopal 2012	A Community-Based Participatory Diabetes Prevention and Management Intervention in Rural India Using Community Health Workers	Irrelevant
248	Banks 2020	How Peer Conflict Profiles and Socio-Demographic Factors Influence Type 1 Diabetes Adaptation	Irrelevant
249	Barbara 2024	Brief Parent Training for Children With Behavioral Difficulties in Primary Care Settings	Irrelevant
250	Bartlam 2016	Lay health trainers supporting self-management amongst those with low heath literacy and diabetes: Lessons from a mixed methods pilot, feasibility study	Irrelevant
251	Baumann 2015	A demonstration of peer support for Ugandan adults with type 2 diabetes	Irrelevant
252	Baumann 2017	Pilot Project Utilizing Community Health Worker Model to Reduce Emergency Room Usage Among Patients with Type 2 Diabetes Mellitus	Irrelevant
253	Behera 2024	Effectiveness of peer-led intervention in control of non-communicable diseases in rural areas of Khordha district: study protocol for a cluster randomized controlled trial.	Irrelevant
254	Belli 2023	NUDGES IN THE ELECTRONIC HEALTH RECORD TO PROMOTE APPROPRIATE DIABETES MANAGEMENT IN OLDER ADULTS - RESULTS FROM A LARGE PRAGMATIC CLUSTER RANDOMIZED CONTROLLED TRIAL	Irrelevant
255	BenGerber 2023	A Community Health Worker/Pharmacist Team to Improve Blood Sugars in Diabetes Care Using Continuous Glucose Monitoring	Irrelevant
256	Benton 2022	A Mobile Phone App for the Prevention of Type 2 Diabetes in Malaysian Women With Gestational Diabetes Mellitus: Protocol for a Feasibility Randomized Controlled Trial.	Irrelevant
257	Berlin 2015	Differentiating Peer and Friend Social Information-Processing Effects on Stress and Glycemic Control Among Youth With Type 1 Diabetes	Irrelevant
258	Besan√ßon 2018	Peer network for the therapeutic education of patients with type 2 diabetes in Mali	Irrelevant
259	Billimek 2015	Effectiveness and feasibility of a software tool to help patients communicate with doctors about problems they face with their medication regimen (EMPATHy): study protocol for a randomized controlled trial.	Irrelevant
260	Bisno 2023	Virtual Peer Groups Reduce HbA1c and Increase Continuous Glucose Monitor Use in Adolescents and Young Adults with Type 1 Diabetes	Irrelevant
261	Blecker 2020	Impact of a primary care provider tele-mentoring and community health worker intervention on utilization in Medicaid patients with diabetes	Irrelevant
262	Blixen 2015	Training peer educators to promote self-management skills in people with serious mental illness (SMI) and diabetes (DM) in a primary health care setting	Irrelevant
263	Bonn 2022	Clinical Outcomes Among Working Adults Using the Health Integrator Smartphone App: Analyses of Prespecified Secondary Outcomes in a Randomized Controlled Trial.	Irrelevant
264	Boof 2024	Pharmacokinetics, pharmacodynamics and safety of the novel C-X-C chemokine receptor 3 antagonist ACT-777991: Results from the first-in-human study in healthy adults.	Irrelevant
265	Boogerd 2014	The Sugarsquare study: protocol of a multicenter randomized controlled trial concerning a web-based patient portal for parents of a child with type 1 diabetes.	Irrelevant
266	Boogerd 2014	The sugarsquare study: A multicenter randomized controlled trial concerning a web-based patient portal for parents of a child with type 1 diabetes	Irrelevant
267	Boogerd 2014	The Sugarsquare study: A multicenter randomized controlled trial on a web-based patient portal for parents of a child with type 1 diabetes	Irrelevant
268	Boudreau 2016	Effectiveness of Computer Tailoring Versus Peer Support Web-Based Interventions in Promoting Physical Activity Among Insufficiently Active Canadian Adults With Type 2 Diabetes: Protocol for a Randomized Controlled Trial.	Irrelevant
269	Bowden 2013	Effects of uric acid on lipid levels in CKD patients in a randomized controlled trial	Irrelevant
270	Brinkmann 2017	MATCH! A diabetes patient platform to facilitate new peer friendships	Irrelevant
271	Brody 2022	A Mobile Intervention to Link Young Female Entertainment Workers in Cambodia to Health and Gender-Based Violence Services: Randomized Controlled Trial.	Irrelevant
272	Brooks 2014	Young people with diabetes and their peers-an exploratory study of peer attitudes, beliefs, responses and influences	Irrelevant
273	Brott 2020	Are laboratory parameter (biomarker) values similar to the healthy volunteer reference range in individuals with diabetes	Irrelevant
274	Bruce 2015	Apathy in older patients with type 2 diabetes	Irrelevant
275	Bruno 2018	Perceptions of Need for Diabetes Peer-to-Peer Support in Terrier-Rouge, Haiti	Irrelevant
276	Bui 2014	Mobilizing for the Lilongwe diabetes peer support Programme in Malawi	Irrelevant
277	Burgon 2021	Measuring and Improving Evidence-Based Patient Care Using a Web-Based Gamified Approach in Primary Care (QualityIQ): Randomized Controlled Trial.	Irrelevant
278	Burnett 2015	Effect of Educational Outreach Timing and Duration on Facility Performance for Infectious Disease Care in Uganda: A Trial with Pre-Post and Cluster Randomized Controlled Components.	Irrelevant
279	Butler 2022	Peer-support intervention for African American and Latino parents to improve the glycemic control trajectory among school-aged children with type 1 diabetes: A pilot and feasibility protocol	Irrelevant
280	Calle 2009	Peer‚Äêcounseling and inflammatory markers in Latinos diagnosed with type 2 diabetes. Results from the DIALBEST trial	Irrelevant
281	Calonge 2020	Facilitators of Peer Leader Retention Within a Type 2 Diabetes Intervention for US Latinos	Irrelevant
282	Campbell 2014	A tripartite interprofessional collaboration in Limpopo province: Community health worker training in diabetes and hypertension	Irrelevant
283	Cardoso 2020	Efeitos cr√¥nico da pr√°tica do exerc√≠cio f√≠sico na variabilidade da frequ√™ncia card√≠aca em idosas com diabetes mellitus tipo 2. / Chronic effects of physical exercise on heart rate variability in elderly with type 2 diabetes mellitus.	Irrelevant
284	Cardoso 2021	Dose-response and efficacy of low-level laser therapy on diabetic foot ulcers healing: Protocol of a randomized controlled trial.	Irrelevant
285	Carey 2014	Increasing capacity to deliver diabetes self‚Äêmanagement education: results of the DESMOND lay educator non‚Äêrandomized controlled equivalence trial	Irrelevant
286	Carey 2014	Educational and Psychological Issues Increasing capacity to deliver diabetes self-management education: results of the DESMOND lay educator non-randomized controlled equivalence trial	Irrelevant
287	Casten 2020	A randomized clinical trial of a collaborative home-based diabetes intervention to reduce emergency department visits and hospitalizations in black individuals with diabetes.	Irrelevant
288	Castensoe-Seidenfaden 2018	Testing a Smartphone App (Young with Diabetes) to Improve Self-Management of Diabetes Over 12 Months: Randomized Controlled Trial.	Irrelevant
289	Cedarbaum 2021	Characterizing Autonomy Supportiveness in Diabetes Peer Health Coaches	Irrelevant
290	Ceylan 2017	Social anxiety levels and associated factors among adolescents with type 1 diabetes compared with healthy peers	Irrelevant
291	Chan 2022	Lay health worker intervention in pre-diabetes management: Study protocol of a pragmatic randomized controlled trial for Chinese families living in inadequate houses.	Irrelevant
292	ChaseCannon 2023	Hybrid Evaluation of a Home-based HIV Pre-exposure Prophylaxis Program	Irrelevant
293	Chebrolu 2023	A community health worker-led program to improve access to gestational diabetes screening in urban slums of Pune, India: Results from a mixed methods study	Irrelevant
294	Chen 2013	Increasing hepatitis B screening for hmong adults: results from a randomized controlled community-based study.	Irrelevant
295	Chen 2024	Safety, tolerability, pharmacokinetic, pharmacodynamic and immunogenicity profiles of Exendin-4-IgG4-Fc in healthy subjects: A phase 1, single-centre, randomized, double-blind, dose escalation study.	Irrelevant
296	Cheng 2024	Differential effect by chronic disease risk: A secondary analysis of the ChooseWell 365 randomized controlled trial.	Irrelevant
297	Chia 2014	GIP contributes to islet trihormonal abnormalities in type 2 diabetes.	Irrelevant
298	Chiatti 2013	The UP-TECH project, an intervention to support caregivers of Alzheimer's disease patients in Italy: study protocol for a randomized controlled trial.	Irrelevant
299	Chiou 2016	Developing and Psychometrically Testing the Functions of Diabetes Peer Support Group Scale	Irrelevant
300	Christensen 2019	Peer support for socially vulnerable citizens with diabetes: Bridging the gap to the health system	Irrelevant
301	Cimini 2022	Pandemic-related impairment in the monitoring of patients with hypertension and diabetes and the development of a digital solution for the community health worker: quasiexperimental and implementation study	Irrelevant
302	Cleland 2024	Artificial intelligence-supported diabetic retinopathy screening in Tanzania: rationale and design of a randomised controlled trial	Irrelevant
303	Coppola 2007	Effect of postprandial hyperglycaemia on blood viscosity in aged patients suffering from type 2 diabetes as compared with healthy volunteers	Irrelevant
304	Cougot 2019	Impact at two years of an intervention on empowerment among medical care teams: study protocol of a randomised controlled trial in a large French university hospital.	Irrelevant
305	Coventry 2013	Update on the collaborative interventions for circulation and depression (COINCIDE) trial: changes to planned methodology of a cluster randomized controlled trial of collaborative care for depression in people with diabetes and/or coronary heart disease.	Irrelevant
306	Cruz 2021	Metronidazole and amoxicillin for patients with periodontitis and diabetes mellitus: 5-year secondary analysis of a randomized controlled trial.	Irrelevant
307	Cummings 2013	EMPOWER: A randomized trial using community health workers to deliver a lifestyle intervention program in African American women with Type 2 diabetes: Design, rationale, and baseline characteristics	Irrelevant
308	Currat 2022	Impact of Face-to-Face Teaching in Addition to Electronic Learning on Personal Protective Equipment Doffing Proficiency in Student Paramedics: Randomized Controlled Trial.	Irrelevant
309	daCruz 2020	Metronidazole and amoxicillin for patients with periodontitis and diabetes mellitus: 5 years secondary analysis of a randomized controlled trial	Irrelevant
310	Dale 2007	Telecare motivational interviewing for diabetes patient education and support: a randomised controlled trial based in primary care comparing nurse and peer supporter delivery	Irrelevant
311	Daneman 2022	Behavioral Nudges to Improve Audit and Feedback Report Opening among Antibiotic Prescribers: A Randomized Controlled Trial	Irrelevant
312	Dapre 2024	Manchester Intermittent Diet in Gestational Diabetes Acceptability Study (MIDDAS-GDM): a two-arm randomised feasibility protocol trial of an intermittent low-energy diet (ILED) in women with gestational diabetes and obesity in Greater Manchester	Irrelevant
313	Darbandi 2013	Effects of body electroacupuncture on plasma leptin concentrations in people with obesity and overweight in Iran: A randomized controlled trial	Irrelevant
314	Dasappa 2016	Effectiveness of yoga program in the management of diabetes using community health workers in the urban slums of Bangalore city: A non-randomized controlled trial.	Irrelevant
315	Davis 2022	A Randomized Controlled Trial Evaluating the Effectiveness of Supported Employment Integrated in Primary Care	Irrelevant
316	DeBruin 2013	Combining peer-led self-care interventions for people affected by leprosy or diabetes in leprosy-endemic countries. What do health care professionals think?	Irrelevant
317	Deed 2016	Peer-to-peer, interactive GP education can reduce barriers to best practice in diabetes management	Irrelevant
318	Deo 2021	Community health worker-led, technology-enabled private sector intervention for diabetes and hypertension management among urban poor: a retrospective cohort study from large Indian metropolitan city	Irrelevant
319	Deverts 2022	Comparing the effectiveness of Family Support for Health Action (FAM-ACT) with traditional community health worker-led interventions to improve adult diabetes management and outcomes: study protocol for a randomized controlled trial.	Irrelevant
320	deVries 2014	Peer support to decrease diabetes-related distress in patients with type 2 diabetes mellitus: design of a randomised controlled trial	Irrelevant
321	Dharmarajan 2016	Sliding Scale Insulin vs Basal-Bolus Insulin Therapy in Long-Term Care: A 21-Day Randomized Controlled Trial Comparing Efficacy, Safety and Feasibility.	Irrelevant
322	DillaUniversity 2015	Effectiveness and Acceptability of Availing Skilled Birth Attendance (SBA) Services Through Community Reproductive Health Nurses (CORN) to a Household Level at Rural Communities of Ethiopia; A Cluster Community Trial in Gedeo Zone, SNNPR	Irrelevant
323	DiNatale 2014	Predicting Treatment Success: Assessing Theoretically-Driven Constructs that Impact the Management of Type 2 Diabetes Mellitus Among African American Women in a Novel Peer-Delivered Small Changes Treatment Approach	Irrelevant
324	Divan 2019	The Feasibility and Effectiveness of PASS Plus, A Lay Health Worker Delivered Comprehensive Intervention for Autism Spectrum Disorders: Pilot RCT in a Rural Low and Middle Income Country Setting.	Irrelevant
325	Dixon 2019	Regional data exchange to improve care for veterans after non-VA hospitalization: a randomized controlled trial.	Irrelevant
326	Dixon 2024	Stress and Coping Among Community-Dwelling Black Older Adults with Depression	Irrelevant
327	Doherty 2023	Guaranteed Income and Financial Treatment (G.I.F.T.): a 12-month, randomized controlled trial to compare the effectiveness of monthly unconditional cash transfers to treatment as usual in reducing financial toxicity in people with cancer who have low inco	Irrelevant
328	Dolovich 2020	Exploration of volunteers as health connectors within a multicomponent primary care-based program supporting self-management of diabetes and hypertension	Irrelevant
329	DonnaSpiegelman 2024	FCHV-HTN Implementation Trail in Nepal	Irrelevant
330	Dorrell 1997	Clinical and serological responses to an inactivated influenza vaccine in adults with HIV infection, diabetes, obstructive airways disease, elderly adults and healthy volunteers	Irrelevant
331	Drew 2010	The Mediating Role of Extreme Peer Orientation in the Relationships Between Adolescent-Parent Relationship and Diabetes Management	Irrelevant
332	Durovic 2009	SIGNIFICANCE OF FAMILY AND PEER SUPPORT FOR METABOLIC CONTROL OF TYPE 1 DIABETES IN ADOLESCENTS	Irrelevant
333	Eades 2019	A mixed‚Äêmethods exploration of non‚Äêattendance at diabetes appointments using peer researchers	Irrelevant
334	EckhardKleinau 2023	Effectiveness of a chatbot in improving the mental wellbeing of health workers in Malawi during the COVID-19 pandemic: A randomized, controlled trial	Irrelevant
335	Edlind 2018	Why Effective Interventions Do Not Work for All Patients: Exploring Variation in Response to a Chronic Disease Management Intervention.	Irrelevant
336	Edraki 2020	The effect of peer education on self-care behaviors and the mean of glycosylated hemoglobin in adolescents with type 1 diabetes: a randomized controlled clinical trial	Irrelevant
337	Ehlman 2021	Evaluating a Mobile Phone-Delivered Text Message Reminder Intervention to Reduce Infant Vaccination Dropout in Arua, Uganda: Protocol for a Randomized Controlled Trial.	Irrelevant
338	Ekou 2024	Randomised controlled trial on the effect of social support on disease control, mental health and health-related quality of life in people with diabetes from Cote d'Ivoire: The SoDDiCo study protocol	Irrelevant
339	Ekou 2024	Randomised controlled trial on the effect of social support on disease control, mental health and health-related quality of life in people with diabetes from C&ocirc;te d'Ivoire: the SoDDiCo study protocol	Irrelevant
340	Eldakroury 2013	Adherence to American Diabetes Association guidelines in a volunteer-run free clinic for the uninsured: better than standards achieved by clinics for insured patients	Irrelevant
341	ElizabethMatsui 2023	A Culturally Tailored Scalable Asthma Intervention for Hispanic Children (Asthma Guardian)	Irrelevant
342	Ellis 2019	Efficacy of mindfulness-based stress reduction in emerging adults with poorly controlled, type 1 diabetes: A pilot randomized controlled trial.	Irrelevant
343	Embaye 2024	A Self-Guided Web-Based App (MyDiaMate) for Enhancing Mental Health in Adults With Type 1 Diabetes: Insights From a Real-World Study in the Netherlands.	Irrelevant
344	Ephraim 2014	Improving urban African Americans' blood pressure control through multi-level interventions in the Achieving Blood Pressure Control Together (ACT) study: a randomized clinical trial.	Irrelevant
345	Eskicioglu 2013	Peer Mentoring for Reducing the Risk for Type 2 Diabetes in First Nations Youth Living on Reserve: The Aboriginal Youth Mentorship Program	Irrelevant
346	Eskicioglu 2014	Peer Mentoring for Type 2 Diabetes Prevention in First Nations Children	Irrelevant
347	Espeland 2020	Impact of an 8‚ÄêYear Intensive Lifestyle Intervention on an Index of Multimorbidity.	Irrelevant
348	Etz 2015	Supporting Practices to Adopt Registry-Based Care (SPARC): protocol for a randomized controlled trial.	Irrelevant
349	Eunice 2020	Establishment of diabetes association to enhance peer-education and self-management: perceptions of residents from Ogwashi-Uku and Ubulu-Unor communities in Delta state, Nigeria	Irrelevant
350	EWEN 2023	543-P: A Peer-Led Diabetes Self-Management Education (DSME) and Support (DSMS) Intervention for Black Men with Type 2 Diabetes‚ÄîResults of a Three-Month Pilot Randomized Clinical Control Trial	Irrelevant
351	Fasih 2016	Peer review report 2 on "Comparison of mortality rates and functional results after transtibial and transfemoral amputations due to diabetes in elderly patients - A retrospective study"	Irrelevant
352	Fauzi 2021	HUBUNGAN PEER GROUP SUPPORT TERHADAP PERAWATAN KAKI PADA PASIEN DIABETES MELLITUS	Irrelevant
353	Feldacker 2019	Reducing provider workload while preserving patient safety via a two-way texting intervention in Zimbabwe's voluntary medical male circumcision program: study protocol for an un-blinded, prospective, non-inferiority, randomized controlled trial.	Irrelevant
354	Feldacker 2019	Reducing provider workload while preserving patient safety via a 2-way texting intervention in Zimbabwe‚Äôs voluntary medical male circumcision program: study protocol for an un-blinded, prospective, non-inferiority, randomized controlled trial	Irrelevant
355	FelixKnauf 2023	Effectiveness of a Community Health Worker Delivered Care Intervention for Hypertension Control in Uganda	Irrelevant
356	Ferianto 2019	Pengaruh Peer Education Terhadap Self Care Penderita Diabetes Mellitus Tipe II	Irrelevant
357	Fern√°ndez 2015	A randomized controlled trial of two interventions to increase colorectal cancer screening among Hispanics on the Texas-Mexico border.	Irrelevant
358	Fiechtner 2019	Community Stakeholder‚Äôs Perceptions of the Core Components of a Pediatric Weight Management Intervention	Irrelevant
359	Fisher 2020	Self-management program versus usual care for community-dwelling older adults with multimorbidity: A pragmatic randomized controlled trial in Ontario, Canada.	Irrelevant
360	Fisher 2020	736-P: Diabetes Distress and Depression Are Reduced through Neighborhood Support in Peer Support Program in Shanghai	Irrelevant
361	Fisker 2013	Early coordinated multidisciplinary intervention to prevent sickness absence and labour market exclusion in patients with low back pain: study protocol of a randomized controlled trial.	Irrelevant
362	Fitzpatrick 2019	Using Targeted mHealth Messages to Address Hypertension and Diabetes Self-Management in Cambodia: Protocol for a Clustered Randomized Controlled Trial.	Irrelevant
363	Fleming 1996	Peripheral blood mononuclear cell dihydropyrimidine dehydrogenase activity in volunteers with and without diabetes mellitus	Irrelevant
364	Fleming 2022	Promoting sustained diabetes management: Identifying challenges and opportunities in developing an alumni peer support component of the YMCA Diabetes Control Program	Irrelevant
365	Fok 2023	Commentary on Peer-delivered cognitive behavioral training to improve functioning in patients with diabetes: a cluster-randomized trial	Irrelevant
366	Friedman 2015	Reciprocal Peer Support for Postpartum Patients With Diabetes: A Needs Assessment for the Diabetes Buddy Program:[52:]	Irrelevant
367	Friedman 2016	Reciprocal Peer Support for Post-partum Patients with Diabetes: A Needs Assessment for the Diabetes Buddy Program	Irrelevant
368	Friedman-Klabanoff 2022	Risk of SARS-CoV-2 acquisition is associated with individual exposure but not community-level transmission.	Irrelevant
369	Fritsch 2015	Time course of postprandial hepatic phosphorus metabolites in lean, obese, and type 2 diabetes patients.	Irrelevant
370	Fuchs 2021	Effectiveness of chlorthalidone/amiloride versus losartan in patients with stage I hypertension and diabetes mellitus: results from the PREVER-treatment randomized controlled trial.	Irrelevant
371	Fukuoka 2014	Gender differences in lay knowledge of type 2 diabetes symptoms among community-dwelling Caucasian, Latino, Filipino, and Korean adults‚ÄîDiLH survey	Irrelevant
372	Gabel 2017	Examining Peer Support as Defined by Adults with Diabetes	Irrelevant
373	Gaggioli 2014	Experiential virtual scenarios with real-time monitoring (interreality) for the management of psychological stress: a block randomized controlled trial.	Irrelevant
374	Gardner 1998	Emotional and behavioural difficulties in children with diabetes: a controlled comparison with siblings and peers	Irrelevant
375	Garn 2021	Understanding the mechanisms generating outcomes in a Danish peer support intervention for socially vulnerable people with type 2-diabetes: a realist evaluation	Irrelevant
376	Garn 2023	Mechanisms Activated in the Interaction between Peer Supporters and Peers: How do the Peer Supporters Perceive and Perform Their Role in an Intervention Targeted Socially Vulnerable People with Type 2 Diabetes: A Realist-Informed Evaluation	Irrelevant
377	Gary 2003	Randomized controlled trial of the effects of nurse case manager and community health worker interventions on risk factors for diabetes-related complications in urban African Americans	Irrelevant
378	Gary 2009	The Effects of a Nurse Case Manager and a Community Health Worker Team on Diabetic Control, Emergency Department Visits, and Hospitalizations Among Urban African Americans With Type 2 Diabetes Mellitus <i>A Randomized Controlled Trial</i>	Irrelevant
379	Gavrila 2019	Peer support through a diabetes social media community	Irrelevant
380	Genfang 2014	The application of peer support on compliance of insulin inj ection in patients with type 2 diabetes	Irrelevant
381	Gerber 2023	Community-based type 2 diabetes care by lay village health workers in rural Lesotho: protocol for a cluster-randomized trial within the ComBaCaL cohort study (ComBaCaL T2D TwiC)	Irrelevant
382	GermanPaediatSurveillance 2014	Is disordered eating behavior more prevalent in adolescents with early-onset type 1 diabetes than in their representative peers?	Irrelevant
383	GermanPediatSurveillanceUnit 2018	Eating Frequency and Carbohydrate Intake in Adolescents with Type 1 Diabetes Differ from Those in Their Peers and are Associated with Glycemic Control	Irrelevant
384	Gholami 2018	Effect of aerobic training on nerve conduction in men with type 2 diabetes and peripheral neuropathy: A randomized controlled trial.	Irrelevant
385	Gholami 2020	Cycle Training improves vascular function and neuropathic symptoms in patients with type 2 diabetes and peripheral neuropathy: A randomized controlled trial.	Irrelevant
386	Ghorob 2011	The effectiveness of peer health coaching in improving glycemic control among low-income patients with diabetes: protocol for a randomized controlled trial	Irrelevant
387	Giordano 2016	Peer review report 1 on "Comparison of mortality rates and functional results after transtibial and transfemoral amputations due to diabetes in elderly patients - A retrospective study"	Irrelevant
388	Glantz 2019	832-P: Diabetes and Doom: Lay Perceptions of Diabetes Stratified by Biometrics in Latinos with Type 2 Diabetes	Irrelevant
389	Goeman 2016	Evaluating the Efficacy of the "Support for Life" Program for People with Dementia and Their Families and Carers' to Enable Them to Live Well: A Protocol for a Cluster Stepped Wedge Randomized Controlled Trial.	Irrelevant
390	Golestaneh 2022	Peer mentorship to improve outcomes in patients on hemodialysis (PEER-HD): a randomized controlled trial protocol.	Irrelevant
391	Golestaneh 2023	RE: Peer Coaching to Improve Diabetes Self-Management Among Low-Income Black Veteran Men: A Mixed Methods Assessment of Enrollment and Engagement	Irrelevant
392	Golkhandan 2022	Design for a Virtual Peer-to-Peer Knowledge to Action Platform for Type 2 Diabetes	Irrelevant
393	Gonzalez-Casanova 2017	Predictors of adherence to micronutrient supplementation before and during pregnancy in Vietnam.	Irrelevant
394	Gordon 2024	Metformin in pregnancy and childhood neurodevelopmental outcomes: a systematic review and meta-analysis	Irrelevant
395	Gorin 2014	Steps to Growing Up Healthy: a pediatric primary care based obesity prevention program for young children.	Irrelevant
396	Gravesteijn 2023	The effects of long-term almond consumption on whole-body insulin sensitivity, postprandial glucose responses, and 48 h continuous glucose concentrations in males and females with prediabetes: a randomized controlled trial.	Irrelevant
397	Greaves 2020	Lifestyle Intervention With or Without Lay Volunteers to Prevent Type 2 Diabetes in People With Impaired Fasting Glucose and/or Nondiabetic Hyperglycemia A Randomized Clinical Trial	Irrelevant
398	Grey 2020	Social level interventions: Enhancing peer support and coping in pediatric diabetes populations	Irrelevant
399	Groele 2024	Prolonged Remission Induced by FENofibrate in children with newly diagnosed type 1 diabetes (PRIFEN): protocol of a randomised controlled trial	Irrelevant
400	Gudlavalleti 2020	Evaluation of competence training for the minimally trained health worker in type 2 diabetes: A cluster randomized controlled trial.	Irrelevant
401	Gunawardena 2024	Effect of self-management education on glycaemic control of individuals with type 2 diabetes mellitus	Irrelevant
402	Gustafson 2021	A Web-Based eHealth Intervention to Improve the Quality of Life of Older Adults With Multiple Chronic Conditions: Protocol for a Randomized Controlled Trial.	Irrelevant
403	Gustafsson 2019	The effect of an exercise program in pregnancy on vitamin D status among healthy, pregnant Norwegian women: a randomized controlled trial.	Irrelevant
404	Gyawali 2018	Community-based intervention for management of diabetes in Nepal (COBIN-D trial): study protocol for a cluster-randomized controlled trial.	Irrelevant
405	Ha 2020	Conquering hypertension in Vietnam-solutions at grassroots level: study protocol of a cluster randomized controlled trial.	Irrelevant
406	Habibi 2020	Studi Kasus Penerapan Diabetes Self Management Education (DSME) Pada Pasien Diabetes Mellitus Dengan Metode Peer Group Support Di Puskesmas Keputih Surabaya	Irrelevant
407	Hahne 2017	Individualized Physical Therapy Is Cost-Effective Compared With Guideline-Based Advice for People With Low Back Disorders.	Irrelevant
408	Haldar 2020	High or low glycemic index (GI) meals at dinner results in greater postprandial glycemia compared with breakfast: a randomized controlled trial.	Irrelevant
409	Hall 2024	Relationship of Blood Pressure, Health Behaviors, and New Diagnosis and Control of Hypertension in the BP-CHECK Study	Irrelevant
410	Hanberger 2013	Use of a web 2.0 portal to improve education and communication in young patients with families: randomized controlled trial.	Irrelevant
411	Haque 2020	A Persuasive mHealth Behavioral Change Intervention for Promoting Physical Activity in the Workplace: Feasibility Randomized Controlled Trial.	Irrelevant
412	Haque 2020	A persuasive mhealth behavioral change intervention for promoting physical activity in the workplace: feasibility randomized controlled trial	Irrelevant
413	Harte 2022	Design of a randomized controlled trial of digital health and community health worker support for diabetes management among low-income patients.	Irrelevant
414	Harvath 2021	Pharmacy Students as Volunteer Medical Staff for American Diabetes Association Summer Camp	Irrelevant
415	Hawkins 2013	Does gender influence participation? Predictors of participation in a community health worker diabetes management intervention with African American and Latino adults	Irrelevant
416	Hawkins 2018	Older African American Men's Perspectives on Factors That Influence Type 2 Diabetes Self-Management and Peer-Led Interventions	Irrelevant
417	Hawkins 2021	Michigan Men's diabetes project (MenD): protocol for a peer leader diabetes self-management education and support intervention	Irrelevant
418	Hawkins 2023	Michigan men‚Äôs diabetes project II: Protocol for peer-led diabetes self-management education and long-term support in Black men	Irrelevant
419	Healy 2016	Peer review report 3 on "Comparison of mortality rates and functional results after transtibial and transfemoral amputations due to diabetes in elderly patients - A retrospective study"	Irrelevant
420	Heisler 2005	I help you, and you help me - Facilitated telephone peer support among patients with diabetes	Irrelevant
421	Heisler 2010	Different models to mobilize peer support to improve diabetes self-management and clinical outcomes: evidence, logistics, evaluation considerations and needs for future research	Irrelevant
422	Heisler 2017	Study protocol: The Technology-Enhanced Coaching (TEC) program to improve diabetes outcomes - A randomized controlled trial.	Irrelevant
423	Hejjaji 2021	A combined community health worker and text messagingbased intervention for smoking cessation in India: Project MUKTI - A mixed methods study.	Irrelevant
424	Hemetek 2023	DiabPeerS [1]: Entwicklung einer Intervention f√ºr Peer Support √ºber Instant Messaging Service zur Verbesserung des Diabetes-Selbstmanagement f√ºr Patient* innen mit Typ-2-Diabetes	Irrelevant
425	Hinesley 2023	Evaluating the Feasibility of Enhanced Care Planning and Clinical-Community Linkages for Primary Care Teams to Better Address.	Irrelevant
426	Hoeben 2016	Population Pharmacokinetic Modeling of Canagliflozin in Healthy Volunteers and Patients with Type 2 Diabetes Mellitus	Irrelevant
427	Hoff 2023	A randomized control trial of a combined community health worker and re-entry intervention for people with HIV recently released from jail who use substances.	Irrelevant
428	Hoffman-Goetz 2009	Clinical guidelines about diabetes and the accuracy of peer information in an unmoderated online health forum for retired persons	Irrelevant
429	Hoffmann 2019	Evaluating an MFI Community Health Worker Program: How microfinance group networks influence intervention outreach and impact.	Irrelevant
430	Hold 2022	Improving glycemic control in patients with type 2 diabetes mellitus through a peer support instant messaging service intervention (DiabPeerS): study protocol for a randomized controlled trial.	Irrelevant
431	Hormazabal-Aguayo 2024	Comprehensive management of children and adolescents with type 1 diabetes mellitus through personalized physical exercise and education using an mHealth system: The Diactive-1 study protocol	Irrelevant
432	Hsieh 2015	Sequence variants of the aging gene CISD2 and the risk for Alzheimer's disease.	Irrelevant
433	Hu 2021	Assisted Partner Notification and Uptake of HIV Testing among Men Who Have Sex with Men: A Randomized Controlled Trial in China.	Irrelevant
434	Hu 2022	Leveraging Social Media to Increase Access to an Evidence-Based Diabetes Intervention Among Low-Income Chinese Immigrants: Protocol for a Pilot Randomized Controlled Trial.	Irrelevant
435	Hu 2023	Workplace-based primary prevention intervention reduces incidence of hypertension: a post hoc analysis of cluster randomized controlled study.	Irrelevant
436	Hwang 2018	Randomized controlled trial to improve internal medicine resident ambulatory quality measures	Irrelevant
437	Hwang 2019	An Audit and Feedback Intervention to Improve Internal Medicine Residents' Performance on Ambulatory Quality Measures: A Randomized Controlled Trial.	Irrelevant
438	Idris 2017	EARLY ONSET TYPE 2 DIABETES IS ASSOCIATED WITH SIGNIFICANTLY WORSE OUTCOME COMPARED WITH AGE-MATCHED PEERS WITH TYPE 1 DIABETES	Irrelevant
439	Inaguma 2024	Multicentre, open-label, randomised, controlled trial to compare early intervention with calcimimetics and conventional therapy in preventing coronary artery calcification in patients with secondary hyperparathyroidism (UPCOMING): a study protocol	Irrelevant
440	Ingstrup 2017	Established Social Support Systems Trumps Peer Counselling Support in Helping Women who Experienced Gestational Diabetes Adhere to Healthy Lifestyle Changes	Irrelevant
441	Ingstrup 2019	Women‚Äôs experience with peer counselling and social support during a lifestyle intervention among women with a previous gestational diabetes pregnancy	Irrelevant
442	InteractiveResearchandDevelopment 2017	Evaluation of Conditional Cash Transfers (CCTs) for Immunization	Irrelevant
443	IRIANI 2013	EFEKTIVITAS FACE TO FACE PEER GROUP DIABETES SELF MANAGEMENT EDUCATION PROGRAM (DSMEP) TERHADAP PENINGKATAN DIABETES SELF CARE ACTIVITIES PADA PASIEN DM TYPE 2 DI RSUP DR. SARDJITO YOGYAKARTA	Irrelevant
444	Iribarren 2021	Mobile Tuberculosis Treatment Support Tools to Increase Treatment Success in Patients with Tuberculosis in Argentina: Protocol for a Randomized Controlled Trial.	Irrelevant
445	Ishani 2016	Telehealth by an Interprofessional Team in Patients With CKD: A¬†Randomized Controlled Trial.	Irrelevant
446	Islam 2014	Protocol for the DREAM Project (Diabetes Research, Education, and Action for Minorities): a randomized trial of a community health worker intervention to improve diabetic management and control among Bangladeshi adults in NYC.	Irrelevant
447	Islam 2018	Protocol for the CHORD project (community health outreach to reduce diabetes): a cluster-randomized community health worker trial to prevent diabetes	Irrelevant
448	Ismail 2023	Evaluating the effect of prebiotics on the gut microbiome profile and beta cell function in youth with newly diagnosed type 1 diabetes: protocol of a pilot randomized controlled trial.	Irrelevant
449	Ismail 2023	Evaluating the effect of prebiotics on the gut microbiome profile and &bgr; cell function in youth with newly diagnosed type 1 diabetes: protocol of a pilot randomized controlled trial	Irrelevant
450	ISRCTN87426020 2016	Stepping Stones: scaling early childhood development at Anganwadi Centers in India	Irrelevant
451	Jafar 2017	Large cardiovascular risk burden in rural Bangladesh, Pakistan, and Sri Lanka: Design and preliminary findings in a Cluster Randomized Controlled Trial (COBRA-BPS)	Irrelevant
452	JeannieKLee 2023	My Interprofessional Care Team for Adherence and Research Engagement Disparities	Irrelevant
453	Jhunjhunwala 2024	Community support for injured patients: A scoping review and narrative synthesis	Irrelevant
454	Jia 2019	A community-based diabetes group pilot incorporating a community health worker and photovoice methodology in an urban primary care practice	Irrelevant
455	Jiang 2019	Effectiveness of Village Health Worker-Delivered Smoking Cessation Counseling in Vietnam.	Irrelevant
456	Jih 2020	A Cluster Randomized Controlled Trial of a Lay Health Worker Intervention to Increase Healthy Eating and Physical Activity Among Vietnamese Americans.	Irrelevant
457	Joensen 2016	Patient perspectives on peer support for adults with type 1 diabetes: a need for diabetes-specific social capital	Irrelevant
458	Joensen 2019	847-P: Diabetes-Specific Social Capital through Peer Support‚ÄîA Study of Facilitators	Irrelevant
459	Johansen 2016	A Meta-Analysis of Peer-Support Interventions for Adults With Diabetes	Irrelevant
460	Johnson 2017	Healthy eating and active living after gestational diabetes mellitus (HEALD-GDM): Rationale, design, and proposed evaluation of a randomized controlled trial.	Irrelevant
461	Jonas 2022	A randomized controlled trial of a community health worker delivered home-based asthma intervention to improve pediatric asthma outcomes.	Irrelevant
462	Jones 2018	"We were being treated like the Queen": understanding trial factors influencing high paediatric malaria treatment adherence in western Kenya.	Irrelevant
463	Joseph 2001	Peer coaching: An intervention for individuals struggling with diabetes	Irrelevant
464	Joshi 2016	Diabetes ongoing sustainable care and treatment (DOST): A strategy for informational deliverance through visual dynamic modules sustained by near peer mentoring	Irrelevant
465	JoshuaJoseph 2023	Linking Education, Produce Provision, and Community Referrals to Improve Diabetes Care (LINK)	Irrelevant
466	Juon 2016	Lay Health Worker Intervention Improved Compliance with Hepatitis B Vaccination in Asian Americans: Randomized Controlled Trial.	Irrelevant
467	Kamath 2014	Rationale and design of a randomized controlled trial evaluating community health worker-based interventions for the secondary prevention of acute coronary syndromes in India (SPREAD).	Irrelevant
468	Kamimura 2014	The Relationship Between Diabetes Attitudes and Treatment Among Free Clinic Patients and Volunteers	Irrelevant
469	Kandyla 2022	Sexual Risk Behaviors of Adolescents with Type 1 Diabetes in Comparison with Their Peers	Irrelevant
470	Kangovi 2016	Decision-making and goal-setting in a randomized controlled trial of patient-centered support for chronic disease management	Irrelevant
471	Kangovi 2017	A randomized controlled trial of a community health worker intervention in a population of patients with multiple chronic diseases: Study design and protocol.	Irrelevant
472	Kangovi 2020	Evidence-Based Community Health Worker Program Addresses Unmet Social Needs And Generates Positive Return On Investment.	Irrelevant
473	Kant√© 2019	The impact of paid community health worker deployment on child survival: the connect randomized cluster trial in rural Tanzania.	Irrelevant
474	Kapellen 2003	Higher frequency of paronychia (nail bed infections) in pediatric and adolescent patients with type 1 diabetes mellitus than in non-diabetic peers	Irrelevant
475	Kaphle 2016	Effect of Performance Feedback on Community Health Workers' Motivation and Performance in Madhya Pradesh, India: A Randomized Controlled Trial.	Irrelevant
476	Kapoh 2018	EFEKTIVITAS PEER GROUP SUPPORT PADA DUKUNGAN KELUARGA TERHADAP KEPATUHAN PERAWATAN PENDERITA DIABETES MELITUS TIPE II DI WILAYAH KERJA PUSKESMAS KAKAS KABUPATEN MINAHASA	Irrelevant
477	Kapoor 2020	Effect of a Peer-led Lifestyle Intervention on Individuals With Normal Weight Obesity: Insights From the Kerala Diabetes Prevention Program	Irrelevant
478	Kariuki 2024	Impact of lifestyle-based interventions on absolute cardiovascular disease risk: a systematic review and meta-analysis	Irrelevant
479	Kateera 2022	The Effect and Feasibility of mHealth-Supported Surgical Site Infection Diagnosis by Community Health Workers After Cesarean Section in Rural Rwanda: Randomized Controlled Trial.	Irrelevant
480	Katena 2023	Effects of a Community Health Worker-Led Health Literacy Intervention on Lifestyle Modification Among Patients With Hypertension and Diabetes in the City of Harare, Zimbabwe: Protocol for a Cluster Randomized Controlled Trial.	Irrelevant
481	Katula 2013	The Healthy Living Partnerships to Prevent Diabetes study: 2-year outcomes of a randomized controlled trial.	Irrelevant
482	KevinShield 2023	Digital Human-Based Brief Interventions for Harmful Alcohol Use: The PAHOLA Project	Irrelevant
483	Khan 2017	Evaluating feasibility and acceptability of a local psycho-educational intervention for pregnant women with common mental problems affected by armed conflict in Swat, Pakistan: A parallel randomized controlled feasibility trial.	Irrelevant
484	Khanna 2021	Decentralized facility financing versus performance-based payments in primary health care: a large-scale randomized controlled trial in Nigeria.	Irrelevant
485	Khetan 2016	Rationale and design of a cluster-randomized controlled trial to evaluate the effects of a community health worker-based program for cardiovascular risk factor control in India	Irrelevant
486	Khetan 2016	A cluster randomized controlled trial to evaluate the effects of a community health worker based approach to promote cardiovascular risk factor control in India: Study design and rationale	Irrelevant
487	Khetan 2017	Rationale and design of a cluster-randomized controlled trial to evaluate the effects of a community health worker-based program for cardiovascular risk factor control in India.	Irrelevant
488	Khetan 2019	Effect of a Community Health Worker-Based Approach to Integrated Cardiovascular Risk Factor Control in India: A Cluster Randomized Controlled Trial.	Irrelevant
489	Khetan 2019	Rationale and design of a study to test the effectiveness of a combined community health worker and text messaging-based intervention for smoking cessation in India (Project MUKTI).	Irrelevant
490	Kim 2018	Evaluation of a digital diabetes prevention program adapted for the Medicaid population: Study design and methods for a non-randomized, controlled trial.	Irrelevant
491	Kim 2022	Peer support facilitator and peer perspectives of an inner‚Äêregional Australian diabetes prevention and self‚Äêmanagement peer support program	Irrelevant
492	Klarskov 2020	Remote continuous glucose monitoring during the COVID-19 pandemic in quarantined hospitalized patients in Denmark: A structured summary of a study protocol for a randomized controlled trial.	Irrelevant
493	Klarskov 2022	Telemetric continuous glucose monitoring during the COVID-19 pandemic in isolated hospitalized patients in Denmark - a randomized controlled exploratory trial.	Irrelevant
494	Klee 2024	Perineural injections of incobotulinumtoxin-A for diabetic neuropathic pain of the lower extremities: protocol for a phase II, single-centre, double-blind, randomised, placebo-controlled trial (the PINBOT study)	Irrelevant
495	Klonoff 2024	Importance of FDA-Integrated Continuous Glucose Monitors to Ensure Accuracy of Continuous Glucose Monitoring	Irrelevant
496	Knight 2015	Identifying Differences in Risk Factors for Depression and Anxiety in Pediatric Chronic Disease: A Matched Cross-Sectional Study of Youth with Lupus/Mixed Connective Tissue Disease and Their Peers with Diabetes	Irrelevant
497	Kobayashi 2023	Increased knowledge levels of patients with diabetes in resource-limited communities after receiving peer-led education	Irrelevant
498	Kobetz 2017	Mailed HPV self-sampling for cervical cancer screening among underserved minority women: study protocol for a randomized controlled trial.	Irrelevant
499	Kollannoor-Samuel 2016	Effects of food label use on diet quality and glycemic control among Latinos with type 2 diabetes in a community health worker‚Äìsupported intervention	Irrelevant
500	Kowitt 2017	Examining the support peer supporters provide using structural equation modeling: Nondirective and directive support in diabetes management	Irrelevant
501	Krieger 2015	Community health worker home visits for adults with uncontrolled asthma: the HomeBASE Trial randomized clinical trial.	Irrelevant
502	Krist 2020	Enhanced care planning and clinical-community linkages versus usual care to address basic needs of patients with multiple chronic conditions: a clinician-level randomized controlled trial.	Irrelevant
503	Krukowski 2013	Examination of costs for a lay health educator-delivered translation of the Diabetes Prevention Program in senior centers	Irrelevant
504	Krusche 2014	An evaluation of the effectiveness of recruitment methods: the staying well after depression randomized controlled trial.	Irrelevant
505	Krysinski 2024	A multicenter prospective randomized controlled trial investigating the effects of combustion-free nicotine alternatives on cardiovascular risk factors and metabolic parameters in individuals with type 2 diabetes who smoke: the DiaSmokeFree study protocol	Irrelevant
506	Kuate 2011	Effects of <i>Dichrostachys glomerata</i> spice on cardiovascular diseases risk factors in normoglycemic and type 2 diabetic obese volunteers	Irrelevant
507	Kuhnke 2015	Peer-to-Peer Education: The PEP Talk: Diabetes, Healthy Feet and You Program in Canada	Irrelevant
508	Kunert 2013	Development and Application of a Stable Isotope Dilution Analysis for the Quantitation of Advanced Glycation End Products of Creatinine in Biofluids of Type 2 Diabetic Patients and Healthy Volunteers	Irrelevant
509	Kusinski 2024	Dietary intervention in gestational diabetes: A qualitative study of the acceptability and feasibility of a novel whole-diet intervention in healthcare professionals	Irrelevant
510	Kwan 2017	Stakeholder engagement in diabetes self-management: patient preference for peer support and other insights	Irrelevant
511	Lai 2024	Adverse Social Determinants of Health in Children with Newly Diagnosed Type 1 Diabetes: A Potential Role for Community Health Workers	Irrelevant
512	Lara 2021	Pilot of a Community Health Worker Video Intervention for Immigrant Day Laborers at Occupational Health Risk.	Irrelevant
513	LAYUN 2019	Pengaruh Edukasi Online Peer Group Berbasis Smartphone (OPS) Terhadap Self Efficacy Pasien Diabetes Melitus Tipe 2 Di Kota Yogyakarta	Irrelevant
514	Lee 2015	Screening and treatment of maternal genitourinary tract infections in early pregnancy to prevent preterm birth in rural Sylhet, Bangladesh: a cluster randomized trial.	Irrelevant
515	Lee 2020	Modelling individual, parental and peer factors to glycaemic control in adolescents with type 1 diabetes: A prospective study	Irrelevant
516	Lewinski 2016	Social interaction in type 2 diabetes computer-mediated environments: How inherent features of the channels influence peer-to-peer interaction	Irrelevant
517	Li 2024	Effect and safety of electroacupuncture on weight loss in obese patients with pre-diabetes: study protocol of a randomised controlled trial.	Irrelevant
518	Liang 2018	A pilot study of a smartphone application supporting recovery from drug addiction.	Irrelevant
519	Liang 2021	The effectiveness of peer support on self-efficacy and self-management in people with type 2 diabetes: A meta-analysis	Irrelevant
520	Liao 2022	Triple-nerve decompression surgery for the treatment of painful diabetic peripheral neuropathy in lower extremities: A study protocol for a randomized controlled trial.	Irrelevant
521	LIBRERI 2013	Online patients knowledge sharing: the role of web peer exchanges in the diabetes care	Irrelevant
522	Liew 2023	A holistic approach to preventing type 2 diabetes in Asian women with a history of gestational diabetes mellitus: a feasibility study and pilot randomized controlled trial.	Irrelevant
523	Lim 2015	D-buddy peer support for better health outcomes in adolescents with diabetes mellitus	Irrelevant
524	Lim 2019	The DREAM Initiative: study protocol for a randomized controlled trial testing an integrated electronic health record and community health worker intervention to promote weight loss among South Asian patients at risk for diabetes.	Irrelevant
525	Lim 2021	Implementation of a multi-level community-clinical linkage intervention to improve glycemic control among south Asian patients with uncontrolled diabetes: study protocol of the DREAM initiative.	Irrelevant
526	LIM 2023	539-P: An Integrated Electronic Health Record and Community Health Worker Intervention Shows Clinically Significant Weight Loss among South Asian Patients at Risk for Diabetes	Irrelevant
527	Lin 2017	DI-051 Development of lay descriptions of diabetes related complications for patient education in taiwan	Irrelevant
528	LincolnLLau 2023	The Impact of Community Health Workers on Child Malnutrition in the Philippines	Irrelevant
529	Lind 2024	Peer support for adults with type 2 diabetes starting continuous glucose monitoring&mdash;An exploratory randomised controlled trial	Irrelevant
530	Linden 2018	Person-centred, web-based support in pregnancy and early motherhood for women with Type 1 diabetes mellitus: a randomized controlled trial.	Irrelevant
531	Lindgreen 2021	Playing with peers: Exploring peer support mechanisms of a type 2 diabetes-specific board game	Irrelevant
532	Ling 2023	Peer Support to Enhance Type 2 Diabetes Prevention Among African American and Latino Adults	Irrelevant
533	Litchman 2015	A multiple method analysis of peer health in the diabetes online community	Irrelevant
534	Litchman 2016	Diabetes Mixer: Fostering a Diabetes Community to Support Peer Health	Irrelevant
535	Liu 2019	Strategy for dissemination of diabetes peer support through community health centers of Shanghai	Irrelevant
536	Liu 2020	Peer support in Shanghai‚Äôs Commitment to diabetes and chronic disease self-management: Program development, program expansion, and policy	Irrelevant
537	Liu 2020	2164-PUB: Community Expansion of Peer Support for Diabetes Management in Shanghai	Irrelevant
538	Liu 2022	Effect of high-protein vs. high-fat snacks before lunch on glycemic variability in prediabetes: A study protocol for a randomized controlled trial.	Irrelevant
539	Liu 2022	IDF21-0521 Peer Support for Diabetes Management in the Shanghai Integration Model Developed Community Capacity to Combat COVID-19	Irrelevant
540	Liu 2022	507-P: Eighteen-Month Follow-Up of Peer Support for Diabetes Management in Shanghai Integration Model	Irrelevant
541	LIU 2023	703-P: Community-Based Peer Support for Diabetes Management‚ÄîImpacts Relative to Comparison Communities	Irrelevant
542	LondonSchoolofHygieneandTropicalMedicine 2014	Water Filters and Improved Cookstoves in Western Rwanda	Irrelevant
543	Luk√°cs 2016	Generic and disease-specific quality of life in adolescents with type 1 diabetes: comparison to age-matched healthy peers	Irrelevant
544	Lukacs 2016	Generic and disease-specific quality of life in adolescents with type 1 diabetes: comparison to age-matched healthy peers	Irrelevant
545	Luo 2024	Liver fat as a dietary target by Chinese Medical Nutrition Therapy (CMNT) diet for treating type 2 diabetes with nonalcoholic fatty liver disease: study protocol for a randomised controlled trial	Irrelevant
546	Lynch 2014	Design of the Lifestyle Improvement through Food and Exercise (LIFE) study: a randomized controlled trial of self-management of type 2 diabetes among African American patients from safety net health centers.	Irrelevant
547	MacDonald 2019	Creative arts diabetes initiative: Group art therapy and peer support for youth and young adults transitioning from pediatric to adult diabetes care in Manitoba, Canada	Irrelevant
548	MacMillan 2022	Peer support to prevent and manage diabetes in underserved communities	Irrelevant
549	Majjouti 2022	Family doctors‚Äô attitudes toward peer support programs for type 2 diabetes and/or coronary artery disease: an exploratory survey among German practitioners	Irrelevant
550	Makarov 2021	Randomized trial of community health worker-led decision coaching to promote shared decision-making for prostate cancer screening among Black male patients and their providers.	Irrelevant
551	MalariaConsortium 2022	Effectiveness of Seasonal Malaria Chemoprevention in Nampula Province, Mozambique: type Two Hybrid Implementation Study	Irrelevant
552	Mandalia 2014	Diabetes self-management education: acceptability of using trained lay educators	Irrelevant
553	Manning 2018	Young adult counselors with diabetes at diabetes camps: The effect of being a peer mentor on counselors‚Äô health behavior	Irrelevant
554	Mapp 2020	The Relationship Between Community Health Worker Supply and the Rate Of Preventable Hospitalizations of Rural Latinos With Diabetes	Irrelevant
555	Marcello 2021	829-P: Improving Diabetes Self-Management with a Peer-to-Peer Mentoring Program: Final Results of a Pilot Program at a Safety Net Health Care System	Irrelevant
556	Maria 2023	Pengaruh Peer Group Tentang 5 Pilar Penanganan Diabetes Melitus Terhadap Kualitas Hidup Pasien Di Ruang Melati RSUD Dr. Haryoto Lumajang	Irrelevant
557	MariadelosAngelesPeraldeBruno 2020	PROPHYLAXIS COVID-19 IN HEALTHCARE AGENTS BY INTENSIVE TREATMENT WITH IVERMECTIN AND IOTA-CARRAGEENAN	Irrelevant
558	Marin 2015	Oxidized HDL and LDL in adolescents with type 2 diabetes compared to normal weight and obese peers	Irrelevant
559	Markle-Reid 2020	An integrated hospital-to-home transitional care intervention for older adults with stroke and multimorbidity: A feasibility study.	Irrelevant
560	Marsh 2019	Promotion of Family Routines and Positive Parent-Child Interactions for Obesity Prevention: Protocol for the 3 Pillars Study Randomized Controlled Trial.	Irrelevant
561	Marsh 2022	Diabetes management among underserved older adults through telemedicine and community health workers	Irrelevant
562	Marshall 2018	Exploring Perceptions about Insulin Dependent Diabetes Mellitus in Adolescent Patients and Peers	Irrelevant
563	Martin 2015	Results from a community-based trial testing a community health worker asthma intervention in Puerto Rican youth in Chicago.	Irrelevant
564	Martin 2018	Formative research implications on design of a randomized controlled trial for oral health promotion in children.	Irrelevant
565	Martin 2023	Community health worker intervention to improve tooth brushing in young children: Results from a cluster randomized controlled trial.	Irrelevant
566	Maru 2018	An integrated community health worker intervention in rural Nepal: a type 2 hybrid effectiveness-implementation study protocol	Irrelevant
567	Mathews 2017	Cultural adaptation of a peer-led lifestyle intervention program for diabetes prevention in India: the Kerala diabetes prevention program (K-DPP)	Irrelevant
568	Mattacola 2020	"They Think It's Helpful, but It's Not": a Qualitative Analysis of the Experience of Social Support Provided by Peers in Adolescents with Type 1 Diabetes	Irrelevant
569	Maupin 2015	Variation in Causal Models of Diabetes: A Comparison of Nurses and Lay Community Members in the United States and Guatemala	Irrelevant
570	Maurer 2022	Engaging patient advisory boards of African American community members with type 2 diabetes in implementing and refining a peer-led medication adherence intervention	Irrelevant
571	McCarter 2022	The value of compassionate support to address smoking: A qualitative study with people who experience severe mental illness.	Irrelevant
572	McClellan 2022	Behind Closed Doors: A Thematic Analysis of Diabetes Community Health Worker Home Visit Content.	Irrelevant
573	McGillUniversityHealthCentre/ResearchInstituteoftheMcGillUniversityHealthCentre 2022	Group Education Trial to Improve Transition for Parents of Adolescents With T1D	Irrelevant
574	Mcgowan 2016	Feasibility and effectiveness of peer diabetes health coaches	Irrelevant
575	McGowan 2018	Effectiveness and applicability of self-management peer coaching in the continuity of diabetes care	Irrelevant
576	McGowan 2018	Feasibility and effectiveness of diabetes peer coaches	Irrelevant
577	McGowan 2019	The role and effectiveness of telephone peer coaching for adult patients with type 2 diabetes	Irrelevant
578	Milton 2024	Co-Production of a Flexibly Delivered Relapse Prevention Tool to Support the Self-Management of Long-Term Mental Health Conditions: Co-Design and User Testing Study.	Irrelevant
579	Minakawa 2023	Managing office worker presenteeism by providing financial aid for acupuncture therapy: a pragmatic multicenter randomized comparative study.	Irrelevant
580	Mitchell 2015	Insulin secretion and sensitivity in healthy adults with low vitamin D are not affected by high-dose ergocalciferol administration: a randomized controlled trial.	Irrelevant
581	Mogi 2017	Social networking sites for peer-driven health communication: diabetes-related communities in Google+	Irrelevant
582	Mohsin 2022	Changes in diabetes distress improve medication adherence among South Asians with uncontrolled diabetes following a community-health worker intervention	Irrelevant
583	Molina 2017	Patient Navigation in Medically Underserved Areas study design: A trial with implications for efficacy, effect modification, and full continuum assessment.	Irrelevant
584	Molina 2018	Estimating the costs and cost-effectiveness of promoting mammography screening among US-based Latinas.	Irrelevant
585	Monteiro 2022	Foot-ankle therapeutic exercise program can improve gait speed in people with diabetic neuropathy: a randomized controlled trial.	Irrelevant
586	Montesi 2022	Exchange Between Scientific and Lay Knowledges: An Urgent Dialogue for the Understanding of and Action against Diabetes	Irrelevant
587	Montesi 2022	Intercambio de conocimientos cient√≠ficos y legos: un di√°logo urgente para comprender y actuar ante la diabetes= Exchange Between Scientific and Lay Knowledges: An Urgent Dialogue for the Understanding of and Action against Diabetes	Irrelevant
588	Moran 2014	PP13 Improvements in process and intermediate (proxy) outcomes associated with peer led and resourced primary care of patients with type 2 diabetes in Southern Ireland	Irrelevant
589	Moravcova 2022	Comparing Digital Therapeutic Intervention with an Intensive Obesity Management Program: Randomized Controlled Trial	Irrelevant
590	MosalmanHaghighi 2021	The Effect of High-Intensity Power Training on Habitual, Intervention and Total Physical Activity Levels in Older Adults with Type 2 Diabetes: Secondary Outcomes of the GREAT2DO Randomized Controlled Trial.	Irrelevant
591	Murphy 2017	The effectiveness of a Supported Self-management task-shifting intervention for adult depression in Vietnam communities: study protocol for a randomized controlled trial.	Irrelevant
592	Murrock 2009	Dance and Peer Support to Improve Diabetes Outcomes in African American Women	Irrelevant
593	Myers 2018	Comparing dedicated and designated models of integrating mental health into chronic disease care: study protocol for a cluster randomized controlled trial.	Irrelevant
594	N√∫√±es-Baila 2021	Social Support and Peer Group Integration of Adolescents with Diabetes	Irrelevant
595	Nagraj 2023	A Mobile Clinical Decision Support System for High-Risk Pregnant Women in Rural India (SMARThealth Pregnancy): Pilot Cluster Randomized Controlled Trial.	Irrelevant
596	Nakamura 2024	Delayed dinnertime impairs glucose tolerance in healthy young adults	Irrelevant
597	NancyPuttkammer 2023	CASI-Plus mHealth for Ukraine's APS Program	Irrelevant
598	Napua 2016	Option B+ in Mozambique: formative research findings for the design of a facility-level clustered randomized controlled trial to improve ART retention in antenatal care	Irrelevant
599	Nassar 2014	Automated monitoring to detect H1N1 symptoms among urban, Medicaid-eligible, pregnant women: a community-partnered randomized controlled trial.	Irrelevant
600	Ndou 2013	A rapid assessment of a community health worker pilot programme to improve the management of hypertension and diabetes in Emfuleni sub-district of Gauteng Province, South Africa	Irrelevant
601	NDPSGrp 2021	Lifestyle Intervention With or Without Lay Volunteers to Prevent Type 2 Diabetes in People With Impaired Fasting Glucose and/or Nondiabetic Hyperglycemia A Randomized Clinical Trial	Irrelevant
602	Nelson 2014	Peer Support for Achieving Independence in Diabetes (Peer-AID): design, methods and baseline characteristics of a randomized controlled trial of community health worker assisted diabetes self-management support.	Irrelevant
603	Nelson 2017	Randomized Controlled Trial of a Community Health Worker Self-Management Support Intervention Among Low-Income Adults With Diabetes, Seattle, Washington, 2010-2014.	Irrelevant
604	Newton 2018	A Church-Based Weight Loss Intervention in African American Adults using Text Messages (LEAN Study): Cluster Randomized Controlled Trial.	Irrelevant
605	Ng 2022	Examining a continuous glucose monitoring plus online peer support community intervention to support Hispanic adults with type 2 diabetes: Protocol for a mixed methods feasibility study	Irrelevant
606	Ng 2022	Protocol Examining a Continuous Glucose Monitoring Plus Online Peer Support Community Intervention to Support Hispanic Adults With Type 2 Diabetes: Protocol for a Mixed Methods Feasibility Study.	Irrelevant
607	Nguyen 2020	Impact of a tobacco cessation intervention on adherence to tobacco use treatment guidelines among village health workers in Vietnam.	Irrelevant
608	Nguyen 2021	Diabetes beliefs, culturally influenced self-management practices, and interventions among Vietnamese adults: A systematic review	Irrelevant
609	Norris 2024	Integrated health system intervention aimed at reducing type 2 diabetes risk in women after gestational diabetes in South Africa (IINDIAGO): A randomised controlled trial protocol	Irrelevant
610	Nsabimana 2024	Association between urbanization and metabolic syndrome in low- and middle-income countries: A systematic review and meta-analysis	Irrelevant
611	Nu√±o 2023	Feasibility and Outcomes of Meta Salud Diabetes Behavioral Health Intervention: A Pilot Study of a Community Health Worker-Administered Educational Intervention to Prevent Cardiovascular Disease and Its Complications among Hispanic Patients with Type-2 Di	Irrelevant
612	Nyamathi 2023	Exploratory assessment: Nurse-led community health worker delivered HCV intervention for people experiencing homelessness.	Irrelevant
613	Ocvirk 2017	Pozitivni uƒçinki telovadbe na sedeƒçem delovnem mestu. / Positive effects of workplace exercises.	Irrelevant
614	O'Donnell 2023	Protocol for the Promoting Resilience in Stress Management (PRISM) intervention: A multi-site randomized controlled trial for adolescents with type 1 diabetes	Irrelevant
615	Okesene-GafaKAM 2019	Effect of antenatal dietary interventions in maternal obesity on pregnancy weight-gain and birthweight: Healthy Mums and Babies (HUMBA) randomized trial.	Irrelevant
616	Okoro 2017	Gender differences in peer support in type 2 diabetes self-management across the globe	Irrelevant
617	Okoro 2020	A Group-Based Peer Support Program for Low-Income African Americans with Type 2 Diabetes: A Descriptive Phenomenological Study.	Irrelevant
618	Oloyede 2017	Rural-urban disparities in health and health care in Africa: cultural competence, lay-beliefs in narratives of diabetes among the rural poor in the eastern cape province of South Africa	Irrelevant
619	Olsen 2024	Perineural Injections of IncobotulinumtoxinA for Diabetic Neuropathic Pain of the Lower Extremities: Protocol for a Phase 2, Single-Center, Double-Blind, Randomized, Placebo-Controlled Trial (The PINBOT Study)	Irrelevant
620	Ortega 2014	Profiling of Circulating MicroRNAs Reveals Common MicroRNAs Linked to Type 2 Diabetes That Change With Insulin Sensitization.	Irrelevant
621	Owuor 2016	PM217 Targeted Screenings, Open Days and Volunteer-Based Peer Support Interventions in Diabetes Prevention, Management and Control in Nairobi, Kenya	Irrelevant
622	Oyedeji 2022	Tailoring a Peer-Delivered Psychological Intervention for Individuals with Type 2 Diabetes Mellitus in Nigeria	Irrelevant
623	P√©rez-Aldana 2021	Unpacking Peer Conversations in a Virtual Communitiy for Diabetes Self-Management Education and Support: Behavior Science and Linguistics Perspective	Irrelevant
624	P√ºttmann 2018	Ultrasound point shear wave elastography of the pancreas: comparison of patients with type 1 diabetes and healthy volunteers - results from a pilot study	Irrelevant
625	Paglialonga 2023	Applying Patient Segmentation Using Primary Care Electronic Medical Records to Develop a Virtual Peer-to-Peer Intervention for Patients with Type 2 Diabetes	Irrelevant
626	Palladino 2013	Emerging Adults With Type 1 Diabetes: A Comparison to Peers Without Diabetes	Irrelevant
627	Palmas 2012	Protocol for the Northern Manhattan Diabetes Community Outreach Project. A randomised trial of a community health worker intervention to improve diabetes care in Hispanic adults	Irrelevant
628	Palmas 2015	Response to Comment on Palmas et al. Results of the Northern Manhattan Diabetes Community Outreach Project: A Randomized Trial Studying a Community Health Worker Intervention to Improve Diabetes Care in Hispanic Adults. Diabetes Care 2014; 37: 963‚Äì969	Irrelevant
629	Partha 2014	Community health worker-based intervention for diabetes care: Feasibility and cultural acceptability in India.	Irrelevant
630	Pascale 2017	Study Protocol: The Norfolk Diabetes Prevention Study [NDPS]: a 46 month multi-centre, randomised, controlled parallel group trial of a lifestyle intervention [with or without additional support from lay lifestyle mentors with Type 2 diabetes] to prevent	Irrelevant
631	Pathare 2023	Atmiyata, a community champion led psychosocial intervention for common mental disorders: A stepped wedge cluster randomized controlled trial in rural Gujarat, India.	Irrelevant
632	Patil 2016	Peer support interventions for adults with diabetes: a meta-analysis of hemoglobin A1c outcomes	Irrelevant
633	Patton 2022	Cash-Only INcentives to promote insulin DOSE engagement: A protocol paper for the pilot randomized controlled trial of COIN2DOSE.	Irrelevant
634	Paul 2007	Peer support in type 2 diabetes: a randomised controlled trial in primary care with parallel economic and qualitative analyses: pilot study and protocol	Irrelevant
635	Pay√°n 2020	Taking Care of Yourself and Your Risk for Breast Cancer (CUIDARSE): A Randomized Controlled Trial of a Health Communication Intervention for Latinas.	Irrelevant
636	Peiris 2015	Systematic medical assessment, referral and treatment for diabetes care in China using lay family health promoters: protocol for the SMARTDiabetes cluster randomised controlled trial	Irrelevant
637	Pence 2024	Two implementation strategies to support the integration of depression screening and treatment into hypertension and diabetes care in Malawi (SHARP): parallel, cluster-randomised, controlled, implementation trial.	Irrelevant
638	Pendley 2002	Peer and family support in children and adolescents with type 1 diabetes	Irrelevant
639	Percy 2014	Risk factors for development of dementia in a unique six-year cohort study I An exploratory, pilot study of involvement of the E4 allele of apolipoprotein E, mutations of the hemochromatosis-HFE gene, type 2 diabetes, and stroke	Irrelevant
640	Perez‚ÄêEscamilla 2008	Impact of diabetes peer counseling on glycosylated hemoglobin among Latinos enrolled in the DIALBEST Trial: preliminary results	Irrelevant
641	Pessoa 2018	Acute Whole Body Vibration Decreases the Glucose Levels in Elderly Diabetic Women.	Irrelevant
642	Pesterfield 2013	Paediatric Diabetes Games: Promoting exercise and peer support in children with diabetes	Irrelevant
643	Peters 2018	A Cluster Randomized Controlled Trial of a Total Worker Health¬Æ Intervention on Commercial Construction Sites.	Irrelevant
644	Philis-Tsimikas 2011	Peer-Led Diabetes Education Programs in High-Risk Mexican Americans Improve Glycemic Control Compared With Standard Approaches A Project Dulce promotora randomized trial	Irrelevant
645	Phoon 2001	Role of angiotensin type 2 receptors in human forearm vascular responses of normal volunteers	Irrelevant
646	Pienaar 2020	A face-to-face peer support model for patients with type 2 diabetes	Irrelevant
647	Pienaar 2021	A diabetes peer support intervention: Patient experiences using the Mmogo-method¬Æ	Irrelevant
648	Pihlaskari 2018	Perceived Peer Support and Diabetes Management From Adolescence Into Early Emerging Adulthood	Irrelevant
649	Piloya-Were 2023	Diabetes in African Youth, Improving Glucose Time-In-Range (DAYTime): A Randomized Controlled Trial	Irrelevant
650	Plat 2023	The effects of long-term almond consumption on whole-body insulin sensitivity, postprandial glucose responses, and free-living glucose patterns in men and women with prediabetes: A randomized controlled trial	Irrelevant
651	Platt 2013	Pre-consultation educational group intervention to improve shared decision-making in postmastectomy breast reconstruction: study protocol for a pilot randomized controlled trial.	Irrelevant
652	Plotnikoff 2010	Peer Telephone Counseling for Adults With Type 2 Diabetes Mellitus A Case-Study Approach to Inform the Design, Development, and Evaluation of Programs Targeting Physical Activity	Irrelevant
653	Polo 2023	Application of the RE-AIM framework to evaluate the implementation of telehealth pulmonary rehabilitation in a randomized controlled trial among African-American and Hispanic patients with advanced stage Chronic Obstructive Pulmonary Disease.	Irrelevant
654	Polomoff 2022	Pharmacists and community health workers improve medication-related process outcomes among Cambodian Americans with depression and risk for diabetes.	Irrelevant
655	Ponce-Gonzalez 2023	Community Health Worker-led Implementation of the Stanford Youth Diabetes Coaching Program in Underserved Latinx Communities	Irrelevant
656	Pownall 2016	Changes in regional body composition over 8 years in a randomized lifestyle trial: The look AHEAD study.	Irrelevant
657	Pozdnyakova 2019	Assessing quality of diabetes care and medical student volunteer knowledge of diabetes care at the University of Chicago Community Health Clinic	Irrelevant
658	Pozet 2016	Evaluation of efficacy and efficiency of a pragmatic intervention by a social worker to support informal caregivers of elderly patients (The ICE Study): study protocol for a randomized controlled trial.	Irrelevant
659	Preskorn 2018	Dexmedetomidine (dex) and Agitation - Part 2: Randomized, Placebo-Controlled, Adaptive Design Study to Determine Optimal the Dose in Healthy Elderly Volunteers and Volunteers With Mild Probable Dementia of the Alzheimer's Type	Irrelevant
660	Preuss 2023	Probing the Relationship Between Declining Renal Glomerular Filtration Over the Life Span and General Biological Aging: Does the Former Provide Means to Estimate the Latter?	Irrelevant
661	Primanda 2021	Knowledge and Experience of Community Health Volunteer (Cadre) on Type 2 Diabetes Mellitus Management in Yogyakarta	Irrelevant
662	Prodhan 2018	Altered Dairy Protein Intake Does Not Alter Circulatory Branched Chain Amino Acids in Healthy Adults: A Randomized Controlled Trial.	Irrelevant
663	PuchalskiRitchie 2016	The impact of a knowledge translation intervention employing educational outreach and a point-of-care reminder tool vs standard lay health worker training on tuberculosis treatment completion rates: study protocol for a cluster randomized controlled trial	Irrelevant
664	Puhr 2019	Cardiovascular disease and diabetes in HIV-positive and HIV-negative gay and bisexual men over the age of 55 years in Australia: insights from the Australian Positive & Peers Longevity Evaluation Study	Irrelevant
665	Purnamasari 2019	Pengaruh Peer Teaching Group Terhadap Peningkatan Self Efficacy Pada Pasien Diabetes Melitus Di Wilayah Kerja Puskesmas Dlingo Bantul Yogyakarta	Irrelevant
666	Qi 2015	Effectiveness of peer support for improving glycaemic control in patients with type 2 diabetes: a meta-analysis of randomized controlled trials	Irrelevant
667	Que 2024	Evaluation of Acarbose Bioequivalence in Healthy Chinese Populations Using Novel Pharmacodynamic End Points.	Irrelevant
668	Queen'sUniversity 2021	Connecting Families	Irrelevant
669	Qureshi 2020	Community-level interventions for pre-eclampsia (CLIP) in Pakistan: A cluster randomised controlled trial.	Irrelevant
670	RachelSinkey 2023	Providing an Optimized and emPowered Pregnancy for You (P·µåOPPY) Feasibility Study	Irrelevant
671	Rahbar 2017	Improvement in biochemical parameters in patients with type 2 diabetes after twenty-four sessions of aerobic exercise: A randomized controlled trial	Irrelevant
672	Rahbar 2018	Are Twenty-Four Sessions of Aerobic Exercise Sufficient for Improving Cardiac Parameters in Diabetes Mellitus? A Randomized Controlled Trial.	Irrelevant
673	Rahbar 2018	Changes in vascular structure in diabetic patients after 8 weeks aerobic physical exercise: a randomized controlled trial	Irrelevant
674	Rahman 2021	An Electronic Registry for Improving the Quality of Antenatal Care in Rural Bangladesh (eRegMat): Protocol for a Cluster Randomized Controlled Trial.	Irrelevant
675	Rahman 2023	Knowledge and Satisfaction of care among patients with Diabetes Mellitus attending the Urban Health Centre and the Community-Health Worker led out-reach clinics in South India-A Cross-sectional study.	Irrelevant
676	Raina 2013	A comment on peer support as a strategy for effective management of diabetes in India	Irrelevant
677	Ramadhan 2022	HUBUNGAN PEER GROUP SUPPORT TERHADAP PENCEGAHAN ULKUS DIABETIK PADA PASIEN DIABETES MELLITUS	Irrelevant
678	Ramamoorthi 2021	Development of Sham Yoga Poses to Assess the Benefits of Yoga in Future Randomized Controlled Trial Studies.	Irrelevant
679	Ramesh 2015	Comment on Palmas et al. Results of the Northern Manhattan Diabetes Community Outreach Project: A Randomized Trial Studying a Community Health Worker Intervention to Improve Diabetes Care in Hispanic Adults. Diabetes Care 2014; 37: 963‚Äì969	Irrelevant
680	Ramos 2013	Communities IMPACT diabetes center's vision health toolkit: Utilizing lay health social service providers as messengers of vision health information	Irrelevant
681	Rao 2015	Abstract P194: Long-Term Impact of a Community Health Worker Intervention on Diabetes Control in American Samoa	Irrelevant
682	Rao 2020	Utilization of diabetes management health care services and its association with glycemic control among patients participating in a peer educator-based program in Cambodia	Irrelevant
683	Rashidi 2017	Peer-Based Interventions Focused on Face to Face and Telephone Call Models in Type II Diabetes Management	Irrelevant
684	Ratnayake 2021	Adaptation of a community health volunteer strategy for the management of hypertension and diabetes and detection of COVID-19 disease: a progamme for Syrian refugees in northern Jordan	Irrelevant
685	Rawal 2014	Peer-support interventions to improve diabetes management: The impact on utilisation of health services	Irrelevant
686	Rawal 2015	Utilisation of general practitioner services and achievement of guideline targets by people with diabetes who joined a peer-support program in Victoria, Australia	Irrelevant
687	Rawal 2023	Community-based lifestyle intervention for diabetes (Co-LID study) management rural Nepal: study protocol for a clustered randomized controlled trial.	Irrelevant
688	Raymaekers 2020	A Person-Centered Perspective on the Role of Peer Support and Extreme Peer Orientation in Youth with Type 1 Diabetes: A Longitudinal Study	Irrelevant
689	Raymaekers 2022	Development of Peer Relationships From Adolescence into Emerging Adulthood: Comparing Males and Females With and Without Type 1 Diabetes	Irrelevant
690	Reininger 2022	Participant engagement in a community health worker-delivered intervention and type 2 diabetes clinical outcomes: a quasiexperimental study in MexicanAmericans	Irrelevant
691	ResearchFoundationforMentalHygiene 2023	Digital Mental Health Care for COVID-19 High-Risk Populations - Phase 2	Irrelevant
692	Richards 2015	Evaluation of a community health worker training program on hypertension and diabetes in Limpopo Province South Africa: Retention of knowledge and application within the community one year later	Irrelevant
693	Richardson 2015	Diabetes connect: African American women‚Äôs perceptions of the community health worker model for diabetes care	Irrelevant
694	Riddell 2012	Cluster randomized controlled trial of a peer support program for people with diabetes: study protocol for the Australasian peers for progress study	Irrelevant
695	Rimawi 2022	Community Health Worker Program Outcomes for Diabetes and Hypertension Control in West Bank Refugee Camps: A Retrospective Matched Cohort Study	Irrelevant
696	Rimawi 2022	Initial outcomes of a community health worker programme for patients with type 2 diabetes in refugee camps at the West Bank, occupied Palestinian territory: a retrospective, matched cohort study	Irrelevant
697	Rock 2013	Is hand hygiene before putting on nonsterile gloves in the intensive care unit a waste of health care worker time?--a randomized controlled trial.	Irrelevant
698	Rockers 2023	Evaluation of a community health worker home visit intervention to improve child development in South Africa: A cluster-randomized controlled trial.	Irrelevant
699	Rodrigues 2022	Whole-Body Vibration Associated with Strength Training on the Lower-Limb Blood Flow and Mobility in Older Adults with Type 2 Diabetes: A Study Protocol for a Randomized Controlled Trial.	Irrelevant
700	Rodrigues 2024	Implementing a contextually appropriate foot-ankle exercise programme in primary care for the prevention of modifiable risk factors for ulcers in people with diabetes: protocol for a hybrid type 2 study	Irrelevant
701	Rodriguez-Reyes 2021	Effect of whole-body vibration training on transcutaneous oxygen levels of the foot in patients with type 2 diabetes: a randomized controlled trial	Irrelevant
702	Rodriguez-Reyes 2022	Effect of whole-body vibration training on transcutaneous oxygen levels of the foot in patients with type 2 diabetes: A randomized controlled trial.	Irrelevant
703	Rong 2021	One-hour plasma glucose concentration can identify elderly Chinese male subjects at high risk for future type 2 diabetes mellitus: A 20-year retrospective and prospective study.	Irrelevant
704	RosalieSteinberg 2023	Psychosocial Transitional Group Pragmatic Trial	Irrelevant
705	RossanaElenaChahla 2021	A Randomized Trial - Intensive Treatment Based in Ivermectin and Iota-Carrageenan as Pre-Exposure Prophylaxis For Covid- 19 in Healthcare Agents	Irrelevant
706	ROSYIDA 2019	Efektivitas Online Peer Group Berbasis Smartphone (OPS) Terhadap Pemberdayaan Diri (Self Empowerment) Pasien Diabetes Melitus Tipe II Di Kota Yogyakarta	Irrelevant
707	Saha 2009	Bone mass and structure in adolescents with type 1 diabetes compared to healthy peers	Irrelevant
708	Saint 2023	Experiences of participants who then become coaches in a peer coach diabetes self-management program: Lessons for future programs	Irrelevant
709	Samudera 2020	Pengaruh Healthy Lifestyle Program Through Health Provider And Peer Support (Helpro-Hp) Terhadap Perilaku Perawatan Diri Dan Gula Darah Puasa Pada Klien Dengan Diabetes Melitus	Irrelevant
710	Sandoval 2015	De c√≥mo la realidad socio-econ√≥mica en una comunidad rural filipina condujo a un sesgo en los voluntarios en una encuesta de diabetes, prediabetes y s√≠ndrome metab√≥lico/Socio-economic Realities in a Rural Filipino Community Lead to Volunteer Bias in a Sur	Irrelevant
711	Sandoval 2016	Socio-economic Realities in a Rural Filipino Community Lead to Volunteer Bias in a Survey of Diabetes, Prediabetes and Metabolic Syndrome	Irrelevant
712	Sani 2018	Effect of telemedicine messages integrated with peer group support on glycemic control in type 2 diabetics, Kingdom of Saudi Arabia	Irrelevant
713	Sani 2023	Poplar Propolis Improves Insulin Homeostasis in Non-Diabetic Insulin-Resistant Volunteers with Obesity: A Crossover Randomized Controlled Trial.	Irrelevant
714	SARY 2013	Efektivitas Face To Face Peer Group Diabetes Self Management Education Program (Dsmep) Terhadap Peningkatan Self Eficacy Pada Penderita DM Type 2	Irrelevant
715	Saylor 2018	Positive Health Benefits of Peer Support and Connections for College Students With Type 1 Diabetes Mellitus	Irrelevant
716	Saylor 2018	A Student Organization and Peer Support Impacts College Students‚Äô Health and Wellness: Diabetes Exemplar	Irrelevant
717	Schmitt 2024	Associations between HbA1c Reduction and Change in Depressive Symptoms following Glucose-lowering Treatment in Adults: A Systematic Review of Intervention Studies	Irrelevant
718	Scifres 2024	Intensive glycaemic targets in overweight and obese individuals with gestational diabetes mellitus: clinical trial protocol for the iGDM study.	Irrelevant
719	Septiani 2019	Pengaruh Peer Group Support Terhadap Selfcare Management Pada Penderita Diabetes Mellitus di Kecamatan Kembaran	Irrelevant
720	Sethi 2024	One Drug for Multimorbid Hypertension and Type 2 Diabetes? A Dose-Wise Network Meta-Analysis of Tirzepatide	Irrelevant
721	Shah 2015	Mediators and Moderators of the Effectiveness of a Community Health Worker Intervention That Improved Dietary Outcomes in Pregnant Latino Women.	Irrelevant
722	Shah 2022	Protocol and baseline characteristics for a community health worker-led hypertension and diabetes management program for South Asians in Atlanta: The DREAM Atlanta study	Irrelevant
723	Shah 2022	563-P: A Community Health Worker‚ÄìLed Hypertension and Diabetes Management Program for South Asians in Atlanta: The DREAM Atlanta Study	Irrelevant
724	Shah 2024	A Culturally Adapted, Telehealth, Community Health Worker Intervention on Blood Pressure Control among South Asian Immigrants with Type II Diabetes: Results from the DREAM Atlanta Intervention.	Irrelevant
725	Shalaby 2022	Patients' Expectations and Experiences With a Mental Health-Focused Supportive Text Messaging Program: Mixed Methods Evaluation.	Irrelevant
726	Sharifi 2024	The effect of Oenothera biennis (Evening primrose) oil on inflammatory diseases: a systematic review of clinical trials	Irrelevant
727	Sharma 2021	Effects of a Longitudinal Peer to Peer Support Group Foot Care Intervention Program in a Prospective Cohort of Patients with Diabetes Mellitus	Irrelevant
728	Shelley 2015	Implementing tobacco use treatment guidelines in community health centers in Vietnam.	Irrelevant
729	Shelley 2022	Effectiveness of a Multicomponent Strategy for Implementing Guidelines for Treating Tobacco Use in Vietnam Commune Health Centers.	Irrelevant
730	Shet 2015	The Karnataka Anemia Project 2--design and evaluation of a community-based parental intervention to improve childhood anemia cure rates: study protocol for a cluster randomized controlled trial.	Irrelevant
731	Shi 2021	Pharmacokinetics, Safety and Tolerability of Once-Weekly Subcutaneous Semaglutide in Healthy Chinese Subjects: A Double-Blind, Phase 1, Randomized Controlled Trial.	Irrelevant
732	Shiyanbola 2021	Preliminary engagement of a patient advisory board of African American community members with type 2 diabetes in a peer-led medication adherence intervention	Irrelevant
733	Shiyanbola 2022	A Culturally Tailored Diabetes Self-Management Intervention Incorporating Race-Congruent Peer Support to Address Beliefs, Medication Adherence and Diabetes Control in African Americans: A Pilot Feasibility Study	Irrelevant
734	Shiyanbola 2022	A feasibility pilot trial of a peer-support educational behavioral intervention to improve diabetes medication adherence in African Americans	Irrelevant
735	Siddiqi 2023	Dissemination and Implementation of a Community Health Worker Intervention for Disparities in Palliative Care (DeCIDE PC): a study protocol for a hybrid type 1 randomized controlled trial.	Irrelevant
736	Simmons 2012	Who wants to be a peer support facilitator? Early data from RAPSID: randomised controlled trial of peer support in Diabetes	Irrelevant
737	Simmons 2013	What is the idea behind peer-to-peer support in diabetes	Irrelevant
738	SISILIA 2018	Pengaruh Peer Group Support Terhadap Perilaku Perawatan Diri Klien Diabetes Melitus Tipe 2 Di Wilayah Kerja Puskesmas Sumbersari Kabupaten Jember	Irrelevant
739	Sivapragasam 2022	Developing a toolkit for implementing evidence-based guidelines to manage hypertension and diabetes in Cambodia: a descriptive case study.	Irrelevant
740	Sj√∏gaard 2014	A conceptual model for worksite intelligent physical exercise training--IPET--intervention for decreasing life style health risk indicators among employees: a randomized controlled trial.	Irrelevant
741	Skagseth 2020	Effectiveness of adding a workplace intervention to an inpatient multimodal occupational rehabilitation program: A randomized clinical trial.	Irrelevant
742	Sloas 2019	The Impact of Peer-Led Diabetes Education: A Quasi Pre Post Experimental Study	Irrelevant
743	Smaldone 2018	HABIT, a Randomized Feasibility Trial to Increase Hydroxyurea Adherence, Suggests Improved Health-Related Quality of Life in Youths with Sickle Cell Disease.	Irrelevant
744	Smart 2022	Peer Support, Self-Efficacy, and Diabetes Self-Management in Veterans Living with Diabetes	Irrelevant
745	Smith 2011	Peer support for patients with type 2 diabetes: cluster randomised controlled trial	Irrelevant
746	Smith 2017	How easy is it for a lay audience to read medical journals? A survey of the readability scores of a sample of research papers on diabetes	Irrelevant
747	Soltero 2017	Preventing diabetes in obese Latino youth with prediabetes: a study protocol for a randomized controlled trial.	Irrelevant
748	Son 2023	Development and evaluation of a tailored mHealth parenting program for multicultural families: a three-arm cluster randomized controlled trial.	Irrelevant
749	Song 2023	Glycaemic control using mobile-based intervention in patients with diabetes undergoing coronary artery bypass-study protocol for a randomized controlled trial.	Irrelevant
750	Southgate 2017	Effect of a Group Behavioural Management Program on Emotional Regulation of Food Choices: A Pilot Randomized Controlled Trial.	Irrelevant
751	Speck 2023	Effect of the Red Bull Energy Drink on Perfusion-Related Variables in Women Undergoing Microsurgical Breast Reconstruction: Protocol and Analysis Plan for a Prospective, Multicenter Randomized Controlled Trial.	Irrelevant
752	Sperl-Hillen 2014	Educating resident physicians using virtual case-based simulation improves diabetes management: a randomized controlled trial.	Irrelevant
753	Sperl-Hillen 2014	Educating resident physicians using virtual case-based simulation improves diabetes management-a randomized, controlled trial	Irrelevant
754	Srinivasan 2022	Collaborative care compared to enhanced standard treatment of depression with co-morbid medical conditions among patients from rural South India: a cluster randomized controlled trial (HOPE Study).	Irrelevant
755	StanleySzefler 2023	Reducing Asthma Attacks in Disadvantaged School Children With Asthma	Irrelevant
756	Steinhardt 2016	The effect of text message reminders to health workers on quality of care for malaria, pneumonia, and diarrhea in malawi: a randomized controlled trial	Irrelevant
757	Steinhardt 2019	The Effect of Text Message Reminders to Health Workers on Quality of Care for Malaria, Pneumonia, and Diarrhea in Malawi: A Cluster-Randomized, Controlled Trial.	Irrelevant
758	Steinman 2020	Can mHealth and eHealth improve management of diabetes and hypertension in a hard-to-reach population?‚Äîlessons learned from a process evaluation of digital health to support a peer educator model in Cambodia using the RE-AIM framework	Irrelevant
759	Stenov 2020	Testing an analogue game to promote peer support and person-centredness in education for people with type 2 diabetes: a realist evaluation	Irrelevant
760	Still 2021	The targeted management (Team) intervention for reducing stroke risk in african american men: Rationale and study design of a prospective randomized controlled trial	Irrelevant
761	Storch 2004	Peer victimization and psychosocial adjustment in children with type 1 diabetes	Irrelevant
762	Stranges 2019	Effect of selenium supplementation on changes in HbA1c: Results from a multiple-dose, randomized controlled trial.	Irrelevant
763	Straton 2024	ROUTE-T1D: A behavioral intervention to promote optimal continuous glucose monitor use among racially minoritized youth with type 1 diabetes: Design and development.	Irrelevant
764	STROMBERG 2020	739-P: The Mediating Role of HbA1c and the Moderating Role of Social Support in the Relation between Peer Victimization and Number of Diabetes-Related ER Visits	Irrelevant
765	Stubbs 2019	Randomized Controlled Trial of Physical Exercise in Diabetic Veterans With Length-Dependent Distal Symmetric Polyneuropathy.	Irrelevant
766	Su 2023	Exploring the Relationship Between Usage and Outcomes of an eHealth Cardiac Rehabilitation Intervention: Subanalysis of a Randomized Controlled Trial.	Irrelevant
767	Su 2023	Exploring the Relationship Between Usage and Outcomes of an eHealth Cardiac Rehabilitation Intervention: Subanalysis of a Randomized Controlled Trial	Irrelevant
768	SU 2023	Experience of coronary heart disease patients with a nurse-led eHealth cardiac rehabilitation: Qualitative process evaluation of a randomized controlled trial	Irrelevant
769	Sulaeman 2016	Pengaruh Peer Coaching Terhadap Perilaku Kepatuhan Diet dan Kadar Glukosa Darah pada Pasien Diabetes Mellitus Tipe 2 di Wilayah Kerja UPT Puskesmas Ciumbuleuit Kota Bandung	Irrelevant
770	Sulistyana 2020	Peer Support for Dietary Compliance Patients with Diabetes Mellitus	Irrelevant
771	Tamayo 2020	Acceptability of Task Shifting Primary Care Diabetes Self-Management Education Services to Volunteer Barangay Health Workers in a Philippine City	Irrelevant
772	Tan 2015	Long‚Äêterm effectiveness of a community‚Äêbased model of care in M ƒÅori and P acific patients with type 2 diabetes and chronic kidney disease: a 4‚Äêyear follow up of the DE lay F uture E nd S tage N ephropathy due to D iabetes (DEFEND) study	Irrelevant
773	Tang 2013	Evaluating a diabetes self‚Äêmanagement support peer leader training programme for the English‚Äêand Punjabi‚Äêspeaking South‚ÄêAsian community in Vancouver	Irrelevant
774	Tang 2013	Education and Psychological Aspects Evaluating a diabetes self-management support peer leader training programme for the English-and Punjabi-speaking South-Asian community in Vancouver	Irrelevant
775	Tang 2014	Rethinking peer support in diabetes for Vancouver's South Asian community: Results from a pilot study	Irrelevant
776	Tang 2015	Rethinking peer support for diabetes in Vancouver's South‚ÄêAsian community: A feasibility study	Irrelevant
777	Tang 2019	Study protocol and baseline sample characteristics: From clinic to community: Using peer support as a transition model for improving long-term diabetes-related health outcomes	Irrelevant
778	Tang 2020	Enhancing Peer Support Interventions in Diabetes Care	Irrelevant
779	Tang 2024	Testing 3 Digital Health Platforms to Improve Mental Health Outcomes in Adults With Type 1 Diabetes: A Pilot Trial.	Irrelevant
780	Taniguchi 2018	Correction: Evaluation of a multi-faceted diabetes care program including community-based peer educators in Takeo province, Cambodia, 2007-2013	Irrelevant
781	Thapa 2014	Living with diabetes: lay narratives as idioms of distress among the low-caste Dalit of Nepal	Irrelevant
782	Thazhath 2016	The Glucagon-Like Peptide 1 Receptor Agonist Exenatide Inhibits Small Intestinal Motility, Flow, Transit, and Absorption of Glucose in Healthy Subjects and Patients With Type 2 Diabetes: A Randomized Controlled Trial.	Irrelevant
783	Theilmann 2023	Strengthening primary care for diabetes and hypertension in Eswatini: study protocol for a nationwide cluster-randomized controlled trial.	Irrelevant
784	Thompson 2015	Risk screening for cardiovascular disease and diabetes in Latino migrant farmworkers: a role for the community health worker	Irrelevant
785	Tian 2015	A Cluster-Randomized, Controlled Trial of a Simplified Multifaceted Management Program for Individuals at High Cardiovascular Risk (SimCard Trial) in Rural Tibet, China, and Haryana, India.	Irrelevant
786	Tihic-Kapidzic 2021	ASSESSMENT OF HEMATOLOGIC INDICES AND THEIR CORRELATION TO HEMOGLOBIN A1C AMONG BOSNIAN CHILDREN WITH TYPE 1 DIABETES MELLITUS AND THEIR HEALTHY PEERS	Irrelevant
787	Toledo 2022	Effect of Foot Reflexology on Muscle Electrical Activity, Pressure, Plantar Distribution, and Body Sway in Patients with Type 2 Diabetes Mellitus: A Pilot Randomized Controlled Trial.	Irrelevant
788	Tourkmani 2018	Impact of an integrated care program on glycemic control and cardiovascular risk factors in patients with type 2 diabetes in Saudi Arabia: an interventional parallel-group controlled study.	Irrelevant
789	Tovar 2023	Results from the Strong Families Start at Home/Familias Fuertes Comienzan en Casa: Feasibility Randomized Control Trial to Improve the Diet Quality of Low-income, Predominantly Hispanic/Latinx children.	Irrelevant
790	Toxqui 2016	Aldosterone changes after consumption of a sodium-bicarbonated mineral water in humans. A four-way randomized controlled trial.	Irrelevant
791	Trent 2016	Recruitment of Minority Adolescents and Young Adults into Randomised Clinical Trials: Testing the Design of the Technology Enhanced Community Health Nursing (TECH-N) Pelvic Inflammatory Disease Trial.	Irrelevant
792	Trico 2024	Effects of hypertriglyceridemia with or without NEFA elevation on beta-cell function and insulin clearance and sensitivity	Irrelevant
793	Trozzi 2019	Evaluation of antioxidative and diabetes-preventive properties of an ancient grain, KAMUT<SUP>¬Æ</SUP> khorasan wheat, in healthy volunteers	Irrelevant
794	Trump 2017	An Alternative Approach to Type 2 Diabetes Care: The Inclusion of Community Health Worker Interventions in Patient Care	Irrelevant
795	Tryggestad 2013	Arterial compliance is increased in children with type 2 diabetes compared with normal weight peers but not obese peers	Irrelevant
796	Tsai 2017	‚ÄúHave you heard of diabetes?‚Äù‚ÄîThe Use of Perspective-Checking Questions in Creating Knowledge Needs in Taiwanese Health Education Talks for Elderly Lay People	Irrelevant
797	Tsoh 2015	A Social Network Family-Focused Intervention to Promote Smoking Cessation in Chinese and Vietnamese American Male Smokers: A Feasibility Study.	Irrelevant
798	Turner 2020	Telephone or Visit-Based Community Health Worker Care Management for Uncontrolled Diabetes Mellitus: A Longitudinal Study	Irrelevant
799	Turner 2021	Peer coaching to improve diabetes self-management among low-income Black veteran men: a mixed methods assessment of enrollment and engagement	Irrelevant
800	Tyas 2020	Peer Support Education Reducing Pain Perception and Improving Blood Glucose Control of Diabetes Mellitus	Irrelevant
801	UniversityofCalifornia 2015	Girls for Health: empowering Rural Girls' Transition From School to Employment as Health Workers	Irrelevant
802	UniversityofLiverpool 2013	Safety and Efficacy Study of Intravenous Immunoglobulin to Treat Japanese Encephalitis	Irrelevant
803	UniversityofMaryland 2022	A Novel Remote Patient and Medication Monitoring Solution to Improve Adherence and PerSiStence With IBD Therapy	Irrelevant
804	UniversityofWashington 2013	Cognitive Processing Intervention for Trauma, HIV/STI Risks, and Substance Use Among Native Women	Irrelevant
805	Ursua 2018	A community health worker intervention to improve blood pressure among Filipino Americans with hypertension: A randomized controlled trial.	Irrelevant
806	Vaala 2018	Sharing and helping: predictors of adolescents' willingness to share diabetes personal health information with peers	Irrelevant
807	Vaidya 2023	Study protocol for a cluster randomized controlled trial for 16 weeks to assess the effect of almond consumption on glycemic control and gut health in prediabetes adults in rural settings of India	Irrelevant
808	Valencia 2020	Effectiveness of Community Health Worker-Led Interventions for Hispanics/Latinos with Type 2 Diabetes: A	Irrelevant
809	VanderWulp 2012	Effectiveness of peer‚Äêled self‚Äêmanagement coaching for patients recently diagnosed with type 2 diabetes mellitus in primary care: A randomized controlled trial	Irrelevant
810	VanHout 2024	Decentralising chronic disease management in sub-Saharan Africa: a protocol for the qualitative process evaluation of community-based integrated management of HIV, diabetes and hypertension in Tanzania and Uganda	Irrelevant
811	vanMulligen 2020	The impact of a disease flare during tapering of DMARDs on the lives of rheumatoid arthritis patients	Irrelevant
812	Vasiliu 2022	Feasibility of a randomized clinical trial evaluating a community intervention for household tuberculosis child contact management in Cameroon and Uganda	Irrelevant
813	Vaughan 2023	Implementation and Evaluation of a mHealth-Based Community Health Worker Feedback Loop for Hispanics with and at Risk for Diabetes	Irrelevant
814	Vaughn 2020	Workplace-based opportunities to support child care workers' health and safety.	Irrelevant
815	Vega‚ÄêL√≥pez 2008	Three‚Äêmonth effect of diabetes peer counseling on plasma lipids of Latinos enrolled in the DIALBEST trial: Preliminary findings.	Irrelevant
816	Venkateswaran 2018	eRegQual-an electronic health registry with interactive checklists and clinical decision support for improving quality of antenatal care: study protocol for a cluster randomized trial.	Irrelevant
817	Vieira 2019	HIV-exposed infant follow-up in Mozambique: Formative research findings for the design of a cluster randomized controlled trial to improve testing and ART initiation	Irrelevant
818	Vieira 2020	HIV-exposed infant follow-up in Mozambique: formative research findings for the design of a cluster randomized controlled trial to improve testing and ART initiation.	Irrelevant
819	Vine 2024	Thiamine as adjunctive therapy for diabetic ketoacidosis (DKAT) trial protocol and statistical analysis plan: a prospective, single-centre, double-blind, randomised, placebo-controlled clinical trial in the USA.	Irrelevant
820	Virtiƒç 2022	Introduction of peer support as part of scaling-up integrated care in patients with concomitant diabetes and arterial hypertension at the primary health care level in Slovenia: pilot study protocol	Irrelevant
821	Virtiƒç 2023	Peer support as part of scaling-up integrated care in patients with type 2 diabetes and arterial hypertension at the primary healthcare level: A study protocol	Irrelevant
822	Virtiƒç 2023	Evaluation of a Structured Self-Management Training for Peer Supporters with Type 2 Diabetes and Arterial Hypertension, led by a Specialist Nurse	Irrelevant
823	Vivian 2024	Healthy Outcomes through Peer Educators: Feasibility of a peer support diabetes prevention programme for African-American grandmother caregivers	Irrelevant
824	Vorderstrasse 2015	Diabetes Learning in Virtual Environments: Testing the Efficacy of Self-Management Training and Support in Virtual Environments (Randomized Controlled Trial Protocol).	Irrelevant
825	Wagner 2020	Remote peer learning between US and Cambodian lay health workers to improve outcomes for Cambodians with type 2 diabetes: a pilot study	Irrelevant
826	Wales 2019	Peer review of rural and tertiary Queensland paediatric diabetes services: A pilot project from the National Health Service	Irrelevant
827	Walker 2018	Promoting health equity in type 1 diabetes through peer mentorship-findings from the all for one randomized controlled trial	Irrelevant
828	Walker 2020	Addressing health disparities in type 1 diabetes through peer mentorship	Irrelevant
829	Walker 2021	471-P: Using Peer Power to Reduce Health Disparities: Implementation of a Diabetes Support Coach Program in Federally Qualified Health Centers	Irrelevant
830	Walker 2022	Using peer power to reduce health disparities: implementation of a diabetes support coach program in federally qualified health centers	Irrelevant
831	Walker 2023	Rationale and design of the linking education, produce provision, and community referrals to improve diabetes care (LINK) study.	Irrelevant
832	Wang 2017	Association of pulse pressure with left ventricular geometry and function in elderly nonhypertensive patients with diabetes: A 3D speckle tracking echocardiography study.	Irrelevant
833	Warniment 2023	Garnering effective telehealth to help optimize multidisciplinary team engagement (GET2HOME) for children with medical complexity: Protocol for a pragmatic randomized control trial.	Irrelevant
834	Warshaw 2019	The Role and Value of Ongoing and Peer Support in Diabetes Care and Education	Irrelevant
835	Warshaw 2019	Building bridges through collaboration and consensus: expanding awareness and use of peer support and peer support communities among people with diabetes, caregivers, and health care providers	Irrelevant
836	Weiss 2015	Community-based mental health treatments for survivors of torture and militant attacks in Southern Iraq: A randomized control trial.	Irrelevant
837	WeiweiLu 2017	Effect of Cold Storage and Reheating of Parboiled Rice on Postprandial Glycaemic Response, Satiety, Palatability and Chewed Particle Size Distribution.	Irrelevant
838	Whitford 2013	Patient generated ‚Äúfrequently asked questions‚Äù: Identifying informational needs in a RCT of peer support in type 2 diabetes	Irrelevant
839	Whittle 2014	When does peer support improve glycemic control in persons with diabetes mellitus?	Irrelevant
840	WhormsRiley 2015	Each one teach one: training students for diabetes and nutrition peer education in schools	Irrelevant
841	Widjaja 2024	Effect of Basil Leaf Extract on Diabetes: A Systematic Review and Meta-Analysis	Irrelevant
842	Wijayanti 2018	Pengaruh Peer Education terhadap Self-Care Senam Kaki pada Pasien Diabetes Mellitus	Irrelevant
843	Wijsman 2013	Effects of a web-based intervention on physical activity and metabolism in older adults: randomized controlled trial.	Irrelevant
844	Williams 2013	Kin KeeperSM: design and baseline characteristics of a community-based randomized controlled trial promoting cancer screening in Black, Latina, and Arab women.	Irrelevant
845	Williams 2019	Peer approaches to self-management (PALS): comparing a peer mentoring approach for disease self-management in African American women with lupus with a social support control: study protocol for a randomized controlled trial.	Irrelevant
846	Williams 2020	The role of family and peer support in diabetes	Irrelevant
847	WILSON 1987	The Impact of Diabetes Education And Peer Support Upon Weight and Glycemic Control of Elderly Persons with Noninsulin Dependent Diabetes-Mellitus (NIDDM)	Irrelevant
848	Woerdeman 2018	Red wine polyphenols do not improve obesity-associated insulin resistance: A randomized controlled trial.	Irrelevant
849	Wong 2022	A randomized controlled trial of an mHealth application with nursing interaction to promote quality of life among community-dwelling older adults	Irrelevant
850	WongMWH 2020	Impact of patient and visitor hand hygiene interventions at a pediatric hospital: A stepped wedge cluster randomized controlled trial.	Irrelevant
851	Woodbury 2013	Evaluation of a peer‚Äêled self‚Äêmanagement education programme PEP Talk: Diabetes, healthy feet and you	Irrelevant
852	Worster 2020	Observational stepped-wedge analysis of a community health worker-led intervention for diabetes and hypertension in rural Mexico	Irrelevant
853	Wu 2012	Peer supporters for cardiac patients with diabetes: a randomized controlled trial	Irrelevant
854	Wu 2020	Type 1 Diabetes Mellitus Virtual Patient Network as a Peer Support Community: Protocol for Social Network Analysis and Content Analysis	Irrelevant
855	Wu 2024	Protocol for evaluating the effects of the Reducing Cardiometabolic Diseases Risk dietary pattern in the Chinese population with dyslipidaemia: a single-centre, open-label, dietary intervention study.	Irrelevant
856	Wu 2024	Safety, pharmacokinetics and pharmacodynamics of HRS-7535, a novel oral small molecule glucagon-like peptide-1 receptor agonist, in healthy participants: A phase 1, randomized, double-blind, placebo-controlled, single- and multiple-ascending dose, and foo	Irrelevant
857	XiaolinWei 2024	A Tool Kit to Improve Vaccine Confidence in the Philippines	Irrelevant
858	Xie 2014	Peer support for patients with type 2 diabetes in rural communities of China: protocol for a cluster randomized controlled trial.	Irrelevant
859	Xue 2014	Effectiveness of a peer leader supported diabetes self-management support program on patient assessment of care for chronic conditions (PACIC)	Irrelevant
860	YaelINillni 2023	Treatment for Antepartum Posttraumatic Stress Disorder/PTSD Study	Irrelevant
861	Yan 2019	What did the community health worker do that was helpful? Perceptions from patients with type 2 diabetes	Irrelevant
862	Yang 2018	Adolescent Perceptions of Peer Responses to Diabetes Self-Management: A Qualitative Study	Irrelevant
863	Yang 2018	Research progress of peer education applied to diabetes health education	Irrelevant
864	Ye 2021	Community health worker-led diabetes self-management cost effective?	Irrelevant
865	YearyKHK 2020	Implementation costs of a community health worker delivered weight loss intervention in black churches serving underserved communities.	Irrelevant
866	Yehualashet 2024	Feasibility of diabetes self-management coaching program for individuals with type 2 diabetes in the Ethiopian primary care setting: a protocol for a feasibility mixed-methods parallel-group randomized controlled trial.	Irrelevant
867	Yilmaz 2016	Diabetes Peer Education Program-Preliminary Results at the Second Year	Irrelevant
868	Yin 2015	A quality improvement project evaluating the effect of personalized feedback report and Peer support in patients with diabetes in Hong Kong	Irrelevant
869	Yin 2021	Adapting Chinese Qigong Mind-Body Exercise for Healthy Aging in Older Community-Dwelling Low-income Latino Adults: Pilot Feasibility Study.	Irrelevant
870	Young 2023	The Effect of a Plastic Barrier Drape on Resuscitation Performance and Provider Contamination: A Randomized Controlled Simulation-Based Pilot Trial.	Irrelevant
871	Yu 2018	Impact of peer support on inpatient and outpatient payments among people with Type 2 diabetes: a prospective cohort study	Irrelevant
872	Yu 2021	Association between systolic blood pressure and cardiovascular inpatient cost moderated by peer-support intervention among adult patients with type 2 diabetes: a 2-cohort study	Irrelevant
873	Yu 2023	Effects of high-intensity interval training, moderate-intensity continuous training, and guideline-based physical activity on cardiovascular metabolic markers, cognitive and motor function in elderly sedentary patients with type 2 diabetes (HIIT-DM): a pr	Irrelevant
874	Yu 2024	Epicardial left atrial appendage clipping versus direct oral anticoagulant to reduce stroke risk in non-paroxysmal atrial fibrillation (LAA-CLIP): rationale, design and study protocol for a multicentre randomised controlled trial	Irrelevant
875	Zaman 2023	Enhanced Participation in Diabetes Screening and Care After Gestational Diabetes Through Community Health Workers: Results from the Es Mejor Saber Randomized Controlled Trial.	Irrelevant
876	Zaman 2024	Enhanced Participation in Diabetes Screening and Care After Gestational Diabetes Through Community Health Workers: Results from the Es Mejor Saber Randomized Controlled Trial.	Irrelevant
877	Zaremba 2024	Protocol for the STEADY intervention for type 1 diabetes and disordered eating: Safe management of people with Type 1 diabetes and EAting Disorders studY	Irrelevant
878	Zhang 2013	Benefits and challenges of medical student volunteer involvement in community diabetes education	Irrelevant
879	Zhang 2016	NŒµ-(carboxymethyl)-lysine, white matter, and cognitive function in diabetes patients	Irrelevant
880	Zhang 2016	How to achieve better effect of peer support among adults with type 2 diabetes: a meta-analysis of randomized clinical trials	Irrelevant
881	Zhang 2021	Long-term effects of regular exercise during pregnancy on overweight and obese gravidas: A protocol of randomized controlled trial.	Irrelevant
882	Zhao 2006	Aliskiren exhibits similar pharmacokinetics in healthy volunteers and patients with type 2 diabetes mellitus	Irrelevant
883	Zhong 2018	Extension of peer support from diabetes management to cardiovascular disease prevention and management in primary care and community settings in Anhui Province, China	Irrelevant
884	Zhong 2023	Peer Support Self-Management Intervention for Individuals With Type 2 Diabetes in Rural Primary Care Settings: Protocol for a Mixed Methods Study	Irrelevant
885	Zhong 2024	Comparative efficacy and acceptability of different exercise patterns for reducing cardiovascular events in pre-diabetes: protocol for a systematic review and network meta-analysis of randomised controlled trials	Irrelevant
886	Zhou 2014	Effect of self-management training on adherence to medications among community residents with chronic schizophrenia: a singleblind randomized controlled trial in Shanghai, China.	Irrelevant
887	Zhou 2014	Effectiveness of self-management training in community residents with chronic schizophrenia: a single-blind randomized controlled trial in Shanghai, China.	Irrelevant
888	Zhuang 2024	Efficacy of electro-acupuncture versus sham acupuncture for diabetic peripheral neuropathy: Study protocol for a three-armed randomised controlled trial	Irrelevant
889	Zietz 2000	Diabetic retinopathy and associated risk factors among volunteers with type 1 and 2 diabetes mellitus in the Upper Palatine of Bavaria	Irrelevant
890		Effects of preoperative oral electrolyte-carbohydrate nutrition supplement (OECNS) on postoperative outcomes in the elderly patients receiving total knee arthroplasty: a prospective randomized controlled trial	Irrelevant
891		Evaluation of clinical efficacy of continuous care with improved insulin injection techniques on diabetic patients: a randomized controlled trial	Irrelevant
892		Lay health worker as an example of medical task-shifting: design of a pragmatic randomized controlled trial for diabetes prevention in people living in inadequate housing	Irrelevant
893		A phase II randomized controlled trial for comparing two different ways of administration the induction by TPF regimen chemotherapy for locally advanced nasopharyngeal carcinoma	Irrelevant
894		A One-year Randomized Controlled Trial Evaluating the Impact of Pioglitazone Versus Linagliptin on Bone Turnover Markers	Irrelevant
895		Effect of brown rice, white rice and brown rice with legumes on blood glucose and insulin responses in overweight Asian Indians: a Randomized Controlled Trial	Irrelevant
896		A Randomized Controlled Trial of Meal Delivery Services Designed to Improve Diabetic Blood Sugar Control	Irrelevant
897		A randomized controlled trial for intensive treatment with empagliflozin in the efficacy and safety of patients with type 2 diabetes	Irrelevant
898		Effects of FTZ in Type 2 Diabetes Mellitus and Coronary Heart Disease: a randomized controlled trial	Irrelevant
899		The effect of peer coaches education on self care activities and its related confidence in adolescents with type 1 diabetes mellitus: a randomized controlled trial	Irrelevant
900		Peer Group Support and Health Education on Self Care Behaviour in Diabetes Mellitus Patients	Irrelevant
901		The Case for Peer Support in Diabetes Self-Management	Irrelevant
902		Peer Support to Enhance Diabetes Shared Medical Appointments: Examining Comparative Effectiveness in VA Health Systems	Irrelevant
903		Research Article Peer-Supported Diabetes Prevention Program for Turkish-and Arabic-Speaking Communities in Australia	Irrelevant
904		All thresholds of maternal hyperglycaemia from th e WHO 2013 criteria for gestational diabetes identify women with a higher genetic risk for type 2 diabetes [version 3; peer	Irrelevant
905		A Peer-led Educational Program: Focus on Prevention of Diabetic Foot Ulcers People living with diabetes and neuropathy...	Irrelevant
906		Does forming patients with diabetes into peer support groups improve their adoption of life style changes and does mobile based messaging enhance this effect?	Irrelevant
907		The Efficacy of Neurofeedback Mindfulness in Migraine Management	Irrelevant
908		Understanding and Addressing Risks of Low Socioeconomic Status and Diabetes for Heart Failure	Irrelevant
909		Type 1 Diabetes, Exercise and Mentoring Trial	Irrelevant
910		Evaluating the Effectiveness of a Food is Medicine Community Health Worker Program for Pregnant Women	Irrelevant
911		Estamos Juntos (We Are Together): Improving HIV Care Delivery by Capacitating Health Care Providers	Irrelevant
912		Maternal Adherence to MMS in Nepal	Irrelevant
913		Pre-incision Versus Lapaorscopic-assisted Transversus Abdominis Plane (TAP) and Rectus Sheath Block for Post-Cholecystectomy Pain	Irrelevant
