# Supplementary material for: A rapid systematic review of the effect of health or peer volunteers for diabetes self-management: Synthesizing evidence to guide social prescribing
Source: PLOS Glob Public Health. 2024 Dec 31;4(12):e0004071. doi: 10.1371/journal.pgph.0004071 (PMC11687712; doi:10.1371/journal.pgph.0004071)
Supplement: S2 File — (XLSX) [file pgph.0004071.s004.xlsx]

## Sheet: Data
Study details					Summary of patients in the intervention and control groups						Relevant outcomes		Summary of the volunteers and the interventions
Author, year	Title	Assessed for eligibility	Extraction	Date of extraction	Location	Sample, n =	N (%) Gender/Sex	Age, mean (SD)	Years with diabetes, mean (SD)	Management Received	Outcomes favouring intervention	Outcomes favouring control	Volunteer Description	Training	Intervention
Chan 2014, Yeung 2018	Effects of Telephone-Based Peer Support in Patients With Type 2 Diabetes Mellitus Receiving Integrated Care A Randomized Clinical Trial, Determinants of hospitalization in Chinese patients with type 2 diabetes receiving a peer support intervention and JADE integrated care: the PEARL randomised controlled trial	Yes	TI	2024-05-01	Hong Kong	Control group (n = 316)	177 (56.0) men, 139 (44.0) women	54.8 (8.6)	9.6 (7.7)	The Joint Asia Diabetes Evaluation (JADE) program (patients received personalized reports and attended a 2-hour group empowerment class)	NA	Depression (PHQ-9), Diabetes-related distress (CDDS-15), Diabetes self-care activities (SDSCA1-14), Diabetes self-efficacy (DES-20), Medication adherence (Morisky Medication Adherence Scale), Psychological distress (DASS-21), Quality of life (EQ-5D)	Peers: people with A1c < 8.0%.	Time commitment: 32 hours Content: Tutorials, case sharing, reflections, role playing, games, and activities. Focused on mindset, empathic listening, questioning skills, and counselling skills. Addressed factors that could influence blood glucose level (e.g. diet, exercise), self-monitoring of blood glucose, sick day management, foot care, emotional support, resources for information, and clinica…	Length of intervention: 12 months Time commitment: 2-hour face-to-face session, 15 minutes ≥ 12 phone calls Volunteer role: NA Patients per volunteer: 10 Volunteer-patient matching: NA Materials: Resource booklet, checklist for calls Mode: Telephone Stipend amount: US $500
						Intervention group (n = 312)	178 (57.1) men, 134 (42.9) women	54.5 (9.9)	9.2 (7.8)	The JADE program + the Peer Support, Empowerment, and Remote Communication Linked by Information Technology (PEARL) program (2-hour group self-care class followed by one-on-one telephonic peer support)
Heisler 2019	Effectiveness of technologically enhanced peer support in improving glycemic management among predominantly African American, low-income adults with diabetes	Yes	TI	2024-05-01	USA	Control group (n = 144)	142 (98.6) male, 2 (1.4) female	62.1 (10.5)	15.3 (9.9)	Face-to-face and telephonic peer support. Peers had access to consumer guides containing information about diabetes self-care	NA	Perceived diabetes-specific social support (DSS)	Peers: people with a history of poor glycemic control (A1c ≥ 8.0%), but whose most recent A1c was < 8.0%	Time commitment: 2 hours (base training), 1 hour (iDecide training), 1.5 hour/month (follow-up meetings) Content: Motivational Interviewing-based communication skills (open-ended questions, rolling with resistance, eliciting 'change-talk', and goal-setting and 'action planning') Materials: iDecide (personally tailored diabetes medication decision aid) on iPads Ongoing supports: Monthly meetings w…	Length of intervention: 6 months Time commitment: 2-hour face-to-face session, ≥ 1 phone call/week Volunteer role: During the initial face-to-face session, peers and patients identified a behavioural goal and an action plan and generated a list of questions and concerns for health care providers. During follow-up phone calls, peers and patients brainstormed solutions to barriers and set new goals…
						Intervention group (n = 146)	141 (96.6) male, 5 (3.4) female	64.3 (9.7)	15.0 (10.2)	Face-to-face and telephonic peer support. Peers had access to iDecide, a program that generates personalized feedback while sharing the same information as the consumer guides
Hsu 2021	Clinical outcomes and oral health-related quality of life after periodontal treatment with community health worker strategy in patients with type 2 diabetes: A randomized controlled study	Yes	TI	2024-05-01	Taiwan	Control group	22 (66.7) male, 11 (33.3) female	54.8 (6.9)	NA	1-2 months of non-surgical periodontal treatment (full-mouth scaling, root planning, and oral hygiene instructions provided by a dental hygienist)	Attitudes towards periodontal health, Oral health-related knowledge, Oral self-care behaviours	Oral health quality of life (OHIP-14T)	Community health workers: four people selected from the community.	Time commitment: 4 hours Content: Periodontal disease and care, teaching and communication skills Materials: Training manual containing goals and contents of each lesson Ongoing supports: CHWs could contact research staff for support in the month prior to the intervention Assessment: Community health worker certification test	Length of intervention: 1 month Time commitment: 30 minutes x 4 face-to-face lessons Volunteer role: Peers taught patients about effective toothbrushing methods and tools Patients per volunteer: NA Volunteer-patient matching: NA Materials: Slide presentations, toothbrushing tools Mode: Face-to-face Stipend amount: US $70 per patient
						Intervention group	18 (51.4) male, 17 (48.6) female	54.7 (6.1)	NA	Non-surgical periodontal treatment + a periodontal care curriculum taught by community health workers
Long 2020	Effect of Peer Mentors in Diabetes Self-management vs Usual Care on Outcomes in US Veterans With Type 2 Diabetes A Randomized Clinical Trial	Yes	TI	2024-05-01	USA	Control group	146 (94.8) male, 8 (5.2) female	60.6 (7.4)	14.2 (8.0)	Usual care for T2DM	NA	Depression (PHQ-2) , Diabetes distress (DDS2)	Peers: patients with a history of poor glycemic control, but whose most recent A1c was ≤ 7.5% OR previous study mentees (with no A1c restriction).	Time commitment: 1 hour Content: Mentee's story/motivations (to help set realistic goals and provide support), dealing with failure in an accepting manner, role-playing exercises, and sample questions Materials: NA Ongoing supports: Staff contacted peers 1 time/month to check in and provide training reinforcements Assessment: NA	Length of intervention: 6 months Time commitment: ≥ 1 phone call/week Volunteer role: NA Patients per volunteer: 1 Volunteer-patient matching: Based on age, race/ethnicity, sex, and insulin use. Materials: NA Mode: Telephone Stipend amount: US $20 per month for each month peers attempted to contact their assigned mentee
						Intervention group	195 (96.5) male, 7 (3.5) female	59.6 (7.9)	13.8 (9.1)	Usual care + telephonic peer support
Sampson 2021	Effects of the Norfolk diabetes prevention lifestyle intervention (NDPS) on glycaemic control in screen-detected type 2 diabetes: a randomised controlled trial.	Yes	TI	2024-05-01	United Kingdom	Control group	63 (42.3) male, 86 (57.7) female	63.5 (10.0)	*patients were screened and newly diagnosed with T2DM	2-hour group education and behaviour change session	Dietary behaviours (DBQ) fat score scale at 24 months	Diabetes quality of life (ADDQol) , Diabetes management self-efficacy (DMSES) , Diabetes treatment satisfaction (DTSQ) , Physical activity (IPAQ) , Quality of life (EQ-5D) , Well-being (WBQ-12)	Peers: people with T2DM.	Time commitment: 14-17.5 hours Content: Impact of physical activity, diet, pre-diabetes, and lifestyle on T2DM. Also role-playing exercises Materials: NA Ongoing supports: NA Assessment: A mock call where the senior research associate assumed the role of trial participant to test peers in specific situation	Length of intervention: 46 months Time commitment: ≥ 18 phone calls. Volunteer role: Peers and patients discussed progress, goal achievement, action planning, and barriers to coping Patients per volunteer: ≤ 7 Volunteer-patient matching: NA Materials: NA Mode: Telephone Stipend amount: £350
						Intervention group 1	61 (43.0) male, 81 (57.0) female	64.6 (10.1)		The Norfolk Diabetes Prevention Study (NDPS) intervention (six 2-hour group education and behaviour change sessions, followed by up to 15 2.5-hour group-based maintenance sessions)
						Intervention group 2	57 (40.4) male, 84 (59.6) female	64.1 (9.9)		The NDPS intervention + telephonic peer support
Sazlina 2015	Effectiveness of Personalized Feedback Alone or Combined with Peer Support to Improve Physical Activity in Sedentary Older Malays with Type 2 Diabetes: A Randomized Controlled Trial.	Yes	TI	2024-05-01	Malaysia	Control group	11 (47.8) men, 12 (52.2) women	63.0 (7.0)	6.0 (9.0)	Usual care based on Malaysian guidelines for T2DM management (education about lifestyle modification, medication and self-care)	Perceived social support (MSPSS) , Physical activity (pedometer, weekly duration & frequency, PASE)	Exercise self-efficacy (SEES) , Psychological wellbeing (GHQ-12) , Quality of life (SF-12)	Peers: older adults (≥ 60 years) with successfully managed T2DM who lived in the same community as participants.	Time commitment: 2 days Content: Interactive discussions, simulations, and role-plays to improve peers' ability to provide support through telephone and face-to-face contacts Materials: NA Ongoing supports: Two fortnightly and two monthly debriefing meetings over the 12-week intervention Assessment: Assessments by the research team at monthly clinic visits with their peers	Length of intervention: 3 months Time commitment: 3 face-to-face meetings, 3 phone calls Volunteer role: Peers and patients discussed barriers and motivations, and peers encouraged patients to become empowered to increase their physical activity to self-manage their diabetes Patients per volunteer: 3-5 Volunteer-patient matching: NA Materials: NA Mode: Face-to-face, telephone Stipend amount: NA
						Intervention group 1	14 (60.9) men, 9 (39.1) women	63.0 (8.0)	10.0 (9.0)	Usual care + personalized feedback about physical activity patterns
						Intervention group 2	12 (52.2) men, 11 (47.8) women	64.0 (7.0)	9.0 (11.0)	Usual care + personalized feedback + face-to-face and telephonic peer support
Siminerio 2013	Who can provide diabetes self-management support in primary care? Findings from a randomized controlled trial.	Yes	TI	2024-05-01	USA	Control group	15 (46.9) male, 17 (53.1) female	60.0 (12.0)	NA	Diabetes self-management education (DSME) provided by certified diabetes educators	NA	Behavioural goal tracking , Emotional distress (PAID) , Empowerment (DES-SF) , Satisfaction , Self-care behaviours (SDSCA)	Peers: patients who had previously attended diabetes self-management education selected based on their communication skills and willingness to participate (no A1c restriction).	Time commitment: 2-3 hours Content: Information about active listening, empowerment, and behavioural approaches. Also role-playing exercises to practice skills Materials: NA Ongoing supports: Peers could contact a Certified Diabetes Educator or their Primary Care Provider Assessment: Human subject modules of the associated universities	Length of intervention: 6 months Time commitment: ≥ 5 phone calls Volunteer role: Peers and patients engaged in a patient-centred discussion regarding the patient's behavioural goal and barriers to achieving their goal Patients per volunteer: NA Volunteer-patient matching: NA Materials: Telephone scripts, behavioural goal forms Mode: Telephone Stipend amount: NA
						Intervention group 1	16 (42.1) male, 22 (57.9) female	60.0 (10.0)	NA	DSME + telephonic diabetes self-management support (DSMS) provided by certified diabetes educators
						Intervention group 2	17 (47.2) male, 19 (52.8) female	64.0 (10.0)	NA	DSME + telephonic DSMS provided by peers
						Intervention group 3	14 (40.0) male, 21 (60.0) female	60.0 (13.4)	NA	DSME + telephonic DSMS provided by practice staff
Sreedevi 2017	The Effect of Yoga and Peer Support Interventions on the Quality of Life of Women with Diabetes: Results of a Randomized Controlled Trial.	Yes	TI	2024-05-01	India	Control group	26 (100.0) women	51.92 (6.57)	5.1 (3.04)	Usual care for T2DM	NA	Quality of life (WHOQOL-BREF)	Peers: three people with T2DM (RPG < 250 mg/dL) selected from the community based on their adherence to treatment, and capacity to be a successful mentor.	Time commitment: 2 days Content: A physician explained diabetes, glycaemic control, and medications and their synergies with physical activity. A nutritionist explained the nutritional aspects of diabetes. A psychologist provided training in communication skills, empathy, and confidentiality Materials: Training manual (based on peers for progress handbook) Ongoing supports: NA Assessment: NA	Length of intervention: 3 months Time commitment: 45-60 minutes x 1 face-to-face meeting/week, 1 phone call/week Volunteer role: During the initial session, peers collected treatment details and went over the functions of peer support. During follow-up sessions, peers and patients discussed diet, exercise, medication, emotional stress, diabetes symptoms, foot care, and more. During the final sess…
						Intervention group 1	31 (100.0) women	51.97 (7.40)	5.8 (2.78)	24 60-minute yoga sessions led by an instructor
						Intervention group 2	26 (100.0) women	51.92 (8.32)	5.34 (2.75)	Weekly face-to-face and telephonic peer support
Tang 2022	From clinic to community: A randomized controlled trial of a peer support model for adults with type 2 diabetes from specialty care settings in British Columbia.	Yes	TI	2024-05-01	Canada	Control group	49 (50.0) male, 49 (50.0) female	58.5 (10.9)	11.0 (11.5)	Usual care for T2DM	NA	Depression (PHQ-9) , Diabetes distress (DDS17)	Peers: patients with A1c < 8.0%.	Time commitment: 30 hours Content: Knowledge, skills, and strategies to address (1) assistance in daily self-management, (2) social and emotional support, and (3) linkage to clinical care. In particular, skills in motivating and empowering patients, active listening, goal-setting and action planning, and problem solving Materials: NA Ongoing supports: NA Assessments: Formative and summative asses…	Length of intervention: 12 months Time commitment: 1 face-to-face meeting, 29 phone calls Volunteer role: Peers and patients discussed challenges, feelings and questions about self-management, solved problems, and set goals and develop action plans Patients per volunteer: NA Volunteer-patient matching: Based on gender and geographical proximity. Materials: NA Mode: Face-to-face, telephone Stipend…
						Intervention group	49 (50.0) male, 49 (50.0) female	60.5 (11.4)	12.4 (11.1)	Face-to-face and telephonic peer support
*Abbreviations: ADDQol = Audit of Diabetes Dependent Quality of Life; CDDS-15 = Chinese Diabetes Distress Scale-15; CHW = Community Health Worker; DASS-21 = Depression Anxiety Stress Scale-21; DBQ = Dietary Behaviours Questionnaire; DDS = Diabetes Distress Scale; DES-20 = Diabetes Empowerment Scale-20; DES-SF = Diabetes Empowerment Scale-Short Form; DSS = Diabetes Support Scale; EQ5D = EuroQol-5D…
