# Supplementary material for: A rapid systematic review of the effect of health or peer volunteers for diabetes self-management: Synthesizing evidence to guide social prescribing
Source: PLOS Glob Public Health. 2024 Dec 31;4(12):e0004071. doi: 10.1371/journal.pgph.0004071 (PMC11687712; doi:10.1371/journal.pgph.0004071)
Supplement: S3 File — (XLSX) [file pgph.0004071.s005.xlsx]

## Sheet: Risk of Bias 2
	Signalling questions	Tang 2022	Sreedevi 2017	Siminerio 2013	Sazlina 2015	Sampson 2021	Long 2020	Chan 2014	Heisler 2019	Hsu 2021
Randomisation process	1.1 Was the allocation sequence random?	Y	Y	NI	Y	Y	Y	Y	Y	NI
	1.2 Was the allocation sequence concealed until participants were enrolled and assigned to interventions?	Y	Y	NI	Y	PY	Y	Y	Y	N
	1.3 Did the baseline differences between intervention groups suggest a problem with the randomization process?	N	N	NI	N	PN	N	N	N	N
	1.0 Algorithm result	Low	Low	Some concerns	Low	Low	Low	Low	Low	High
	1.0 Assessor's Judgement	Low	Low	Some concerns	Low	Low	Low	Low	Low	Some concerns
Deviations from intended interventions	2.1 Were participants aware of their assigned intervention during the trial?	Y	PY	PY	Y	PY	Y	PY	PY	N
	2.2 Were carers and people delivering the interventions aware of participants' assigned intervention during the trial?	Y	PY	PY	Y	PY	Y	PY	PY	N
	2.3 If Y/PY/NI to 2.1 or 2.2: Were there deviations from the intended intervention that arose because of the trial context?	N	N	N	N	PN	PN	PN	PN	NA
	2.4 If Y/PY to 2.3: Were these deviations likely to have affected the outcome?	NA	NA	NA	NA	NA	NA	NA	NA	NA
	2.5 If Y/PY/NI to 2.4: Were these deviations from intended intervention balanced between groups?	NA	NA	NA	NA	NA	NA	NA	NA	NA
	2.6 Was an appropriate analysis used to estimate the effect of assignment to intervention?	Y	PY	Y	Y	Y	Y	Y	Y	Y
	2.7 If N/PN/NI to 2.6: Was there potential for a substantial impact (on the result) of the failure to analyse participants in the group to which they were assigned?	NA	NA	NA	NA	NA	NA	NA	NA	NA
	2.0 Algorithm result	Low	Low	Low	Low	Low	Low	Low	Low	Low
	2.0 Assessor's Judgement	Low	Low	Low	Low	Low	Low	Low	Low	Low
Missing outcome data	3.1 Were data for this outcome available for all, or nearly all, participants randomized?	Y	N	Y	Y	Y	Y	Y	Y	Y
	3.2 If N/PN/NI to 3.1: Is there evidence that the result was not biased by missing outcome data?	NA	PY	NA	NA	NA	NA	NA	NA	NA
	3.3 If N/PN to 3.2: Could missingness in the outcome depend on its true value?	NA	NA	NA	NA	NA	NA	NA	NA	NA
	3.4 If Y/PY/NI to 3.3: Is it likely that missingness in the outcome depended on its true value?	NA	NA	NA	NA	NA	NA	NA	NA	NA
	3.0 Algorithm result	Low	Low	Low	Low	Low	Low	Low	Low	Low
	3.0 Assessor's Judgement	Low	Some concerns	Low	Low	Low	Low	Low	Low	Low
Measurement of the outcome	4.1 Was the method of measuring the outcome inappropriate?	N	N	N	N	N	N	N	N	N
	4.2 Could measurement or ascertainment of the outcome have differed between intervention groups?	PN	PN	PN	PN	NI	PN	NI	PN	PN
	4.3 If N/PN/NI to 4.1 and 4.2: Were outcome assessors aware of the intervention received by the study participants?	N	NI	NI	N	NI	N	NI	N	N
	4.4 If Y/PY/NI to 4.3: Could assessment of the outcome have been influenced by knowledge of intervention received?	NA	PN	NI	NA	PN	NA	PN	NA	NA
	4.5 If Y/PY/NI to 4.4: Is it likely that assessment of the outcome was influenced by knowledge of intervention received?	NA	NA	PN	NA	NA	NA	NA	NA	NA
	4.0 Algorithm result	Low	Low	Some concerns	Low	Some concerns	Low	Some concerns	Low	Low
	4.0 Assessor's Judgement	Low	Low	Some concerns	Low	Some concerns	Low	Some concerns	Low	Low
Selection of the reported result	5.1 Were the data that produced this result analysed in accordance with a pre-specified analysis plan that was finalized before unblinded outcome data were available for analyis?	Y	Y	NI	Y	Y	Y	Y	Y	Y
	5.2 Is the numerical result being assessed likely to have been selected, on the basis of the results, from multiple eligible outcome measurements within the outcome domain?	N	N	N	N	N	N	N	N	N
	5.3 Is the numerical result being assessed likely to have been selected, on the basis of the results, from multiple eligible analyses of the data?	N	N	N	N	N	N	N	N	N
	5.0 Algorithm result	Low	Low	Some concerns	Low	Low	Low	Low	Low	Low
	5.0 Assessor's Judgement	Low	Low	Some concerns	Low	Low	Low	Low	Low	Low
	Algorithm's overall Judgement	Low	Some concerns	Some concerns	Low	Some concerns	Low	Some concerns	Low	Some concerns
	Assessor's overall Judgement	Low	Some concerns	Some concerns	Low	Some concerns	Low	Low	Low	Some concerns
	*Abbreviations: Y = Yes; PY = Probably Yes; PN = Probably No; N = No; NA = Not Applicable; NI = No Information
	*All decisions reached through consensus between TI and MCA
